# Supplementary material for: Development of a Comprehensive Gene Signature Linking Hypoxia, Glycolysis, Lactylation, and Metabolomic Insights in Gastric Cancer through the Integration of Bulk and Single-Cell RNA-Seq Data
Source: Biomedicines. 2023 Nov 1;11(11):2948. doi: 10.3390/biomedicines11112948 (PMC10669360; doi:10.3390/biomedicines11112948)
Supplement: Supplementary file 1 [file biomedicines-11-02948-s001.zip]

Archive with 3 entries (3 files):
- Supplementary Figures and Tables .pdf
- Supplementary file 1.pdf
- Supplentary Table S3 .xlsx
