# Supplementary material for: Development of a Comprehensive Gene Signature Linking Hypoxia, Glycolysis, Lactylation, and Metabolomic Insights in Gastric Cancer through the Integration of Bulk and Single-Cell RNA-Seq Data
Source: Biomedicines. 2023 Nov 1;11(11):2948. doi: 10.3390/biomedicines11112948 (PMC10669360; doi:10.3390/biomedicines11112948)
Supplement: Supplementary file 1 [file biomedicines-11-02948-s001.zip › Supplentary Table S3 .xlsx]

## Sheet: Supplementary Table S3
Supplementary Table S3: Clustering, risk grouping and gene expression of HGLRGs patients with gastric cancer
ID	HGLRGs Clusters	Risk groups	BGN	COL5A1	CP	DCN	DUSP1	EFNA3	IGFBP1	IGFBP3	LOX	PDGFB	PGF	PPP1R3C	PYGM	SERPINE1	SRPX	STC1	STC2	TGFB3	TGFBI	PRKAA2	ADH1B	PGM2L1	PPP2R1B	PAXIP1	LDHAL6A	CLDN9	NUP205	HK3	VCAN	ESRRB	MLXIPL	NUP43	CLN6	NUP50	CHST1	OGT	NASP	HMMR	CSRP1	DDX18	FUBP1	HDAC1	KIF2C	LAP3	LRPPRC	MAGOH	NOC3L
GSM2235562	A	high	12.1328	9.39969	3.89027	9.49192	9.23911	4.6776	4.05984	8.21373	6.2768	5.28961	4.84681	3.97869	3.2694	7.81008	5.03264	5.18692	5.32597	5.71974	8.72687	2.9514	3.68691	5.11604	4.9112	6.72979	3.36847	6.4119	8.43936	4.89825	6.55356	3.4694	7.537	7.07062	6.30306	5.89873	3.91722	7.64279	7.38005	6.8429	8.38185	8.93178	6.9391	10.4152	7.44728	7.03174	8.62764	7.52409	6.28742
GSM2235563	A	high	12.2432	9.42094	3.67146	8.75197	9.61567	3.85744	4.01586	8.38487	5.29087	5.32038	4.43102	5.97647	3.53228	6.50648	6.20962	6.20983	7.42701	6.27085	8.97526	3.61237	3.67732	6.20252	6.02185	7.19022	3.3452	5.37355	7.93486	5.66602	7.27866	3.49716	6.60863	8.06582	5.66849	6.06907	4.55922	7.5822	6.45772	6.19381	9.34321	9.40255	7.10349	10.459	7.49624	7.06219	9.04406	7.70539	7.32733
GSM2235568	A	high	11.8513	9.53324	3.53021	6.95324	8.0959	5.09138	3.71527	8.45495	5.3133	7.65742	6.49948	4.77265	2.92156	8.13023	4.02562	6.36125	6.38	5.64058	9.02036	3.97382	4.05629	4.5317	5.29537	5.97788	3.35071	5.53938	7.66703	3.80129	7.05979	3.35821	7.72454	7.65911	6.12616	5.87697	5.52404	8.50487	6.7791	5.61551	8.99636	9.34434	6.64835	10.9864	8.12467	6.9315	8.46205	7.6663	7.20577
GSM2235575	A	high	10.9336	7.10049	6.36155	7.24872	9.69683	4.44459	8.22793	7.20999	6.37365	5.44294	3.67375	4.22726	3.29492	6.13369	3.71608	6.05782	5.9893	4.84947	10.1058	4.20838	3.68552	4.1446	4.96606	7.4254	3.29402	4.54416	8.32364	4.05368	4.43326	3.01104	8.42555	6.84707	6.27158	6.03742	4.32042	7.43144	6.92021	6.55128	7.55508	8.6027	6.19958	9.64134	6.92583	6.94274	8.86205	6.84493	6.35859
GSM2235576	A	high	11.3697	7.79849	4.56145	8.1095	11.4102	4.60159	3.17782	6.84013	6.233	4.66261	3.68869	3.652	2.99966	8.31361	4.4771	6.55664	4.77387	4.8968	9.38035	4.39893	3.76647	6.12866	5.46114	7.17637	3.00634	4.21205	7.07484	6.21395	5.12617	3.06818	3.92874	7.79028	6.27201	6.26461	5.1311	7.3219	6.74068	6.12553	8.90971	8.43581	6.74772	9.84399	7.25529	7.93531	8.69806	6.80995	6.79927
GSM2235582	A	high	12.1028	7.7546	3.74682	9.05893	11.3868	4.2996	3.38789	8.10458	4.99318	5.81835	3.78473	4.39089	3.09453	8.54816	5.78105	7.07104	4.89582	6.93249	10.2115	4.64646	5.56086	5.84162	5.11207	7.03077	3.2214	4.23648	7.40734	5.30573	6.2543	3.16618	8.1352	6.72579	5.51841	4.70207	5.32993	8.09203	6.31402	5.38091	9.18653	8.36834	6.58569	9.36537	5.86092	7.01399	8.75863	6.41249	6.21772
GSM2235584	A	high	10.8376	8.14952	3.7182	9.35628	11.5565	5.70007	3.3336	7.81058	5.78339	5.47066	3.98458	4.67682	2.62936	8.34003	5.74929	7.45595	5.15207	5.43422	11.7804	3.45685	4.5064	5.89632	5.17168	6.79935	3.28525	4.07567	6.44269	4.85422	5.41437	3.2892	4.59926	6.61714	5.92541	5.70423	5.02775	7.59105	5.78143	6.01016	9.48818	7.9917	6.43881	9.85818	6.00696	7.5825	8.41588	6.65599	5.95787
GSM2235599	A	high	11.8347	8.89702	6.93163	9.62158	10.2861	3.98941	3.82673	9.18222	5.87328	5.02457	4.33026	4.46481	3.5979	7.82444	6.40592	6.73652	5.2137	5.51193	9.15887	2.5873	5.42292	5.73567	5.04247	6.85942	3.0597	3.68545	8.08381	4.84328	7.31044	3.10974	5.1762	7.54283	5.06301	6.40541	4.22724	8.28403	5.8685	6.75598	8.4767	8.93343	6.38311	9.44992	6.46854	7.74953	7.74696	7.40427	6.70431
GSM2235604	A	high	12.0734	9.17525	4.20005	9.02327	9.11798	4.74574	3.7469	10.179	6.09936	6.23599	5.17247	4.11695	3.44019	7.6294	7.0881	7.6229	5.4214	6.04827	8.71531	3.77011	3.61088	6.18144	6.45228	6.33649	2.90719	4.74911	8.23101	5.07578	7.82055	3.03972	3.66101	8.07103	6.11818	6.25098	5.16506	7.71388	6.38126	7.9504	8.83211	8.75725	7.18399	10.6724	7.10734	7.96827	9.27565	7.71517	6.63583
GSM2235618	A	high	11.2214	8.87308	3.95534	8.44607	9.74168	3.92851	3.61235	7.17813	5.46441	6.02388	4.64781	4.208	3.81897	8.03827	4.75356	7.91779	4.91187	4.60758	9.38308	3.11772	3.26425	5.84619	5.88706	6.89835	3.02831	3.3366	8.65161	3.7908	6.87417	3.30992	3.66039	7.58807	5.67757	6.747	5.02496	8.07066	6.60025	6.96431	9.25938	8.99362	7.13286	9.85132	6.04482	8.16126	8.94192	7.2583	7.41237
GSM2235619	A	high	11.9019	8.77711	4.02264	9.55049	10.3245	3.91171	3.30496	7.68004	5.07865	5.0176	4.60224	5.44488	3.8561	5.68807	6.96814	6.33446	4.11556	5.65653	9.58049	3.20132	5.007	6.09652	5.11881	5.3513	3.54068	3.68886	6.70198	4.41938	7.03421	3.09489	5.90646	7.49739	5.27071	5.78568	3.96162	8.59272	6.29172	7.22366	9.30226	8.10737	7.12219	9.72044	5.84229	8.26761	8.54856	6.852	7.60773
GSM2235620	A	high	11.7363	9.43288	7.7853	9.29493	10.0825	3.9879	3.56451	8.89264	6.57301	5.12542	5.09742	6.89744	3.7504	7.5816	5.76535	5.09294	4.88697	4.70543	8.99561	4.45127	3.71166	7.21415	5.64945	7.11022	3.64344	3.31731	8.10363	4.73531	7.17882	3.30381	3.89888	7.70605	5.4683	6.79379	4.35199	8.07502	7.9254	5.74088	8.6289	8.21677	6.92873	12.016	7.43174	7.91245	8.37569	8.84731	6.83339
GSM2235621	A	high	12.1328	7.57779	4.14238	9.40176	9.15508	4.79094	3.66852	9.5919	5.27766	5.35382	5.80807	4.35287	3.72343	5.99479	6.64086	8.0866	5.67095	5.76669	9.70768	3.15803	6.16308	6.15155	5.18983	5.5059	3.39065	4.32256	7.44758	4.31055	7.28745	3.31379	4.51132	8.3305	5.38223	5.45473	5.05464	9.63121	6.93716	7.16475	9.08596	8.00075	7.37991	10.5452	7.41733	7.4934	7.94513	7.52944	7.72252
GSM2235623	A	high	9.77434	7.92045	11.0362	7.45975	10.3124	6.28021	3.46452	7.61255	7.11974	4.99501	5.63094	5.39349	3.94358	7.31808	4.70562	7.40158	5.60261	5.79493	8.14847	3.63322	3.24978	5.14728	5.67979	6.85677	3.64963	3.395	7.61157	4.32272	6.10876	3.30587	3.5829	7.03567	5.82574	6.94038	4.47487	6.56723	6.44461	7.87356	8.16147	8.3566	6.55699	9.85467	6.88008	9.07728	7.51307	8.15642	6.91892
GSM2235624	A	high	11.8844	9.40131	3.68737	9.0995	10.9048	4.36713	3.89337	7.99146	7.23102	4.60767	4.25949	4.65837	2.99977	7.28566	5.19698	7.095	5.14221	5.35636	8.87662	3.20989	3.54901	5.76892	6.07386	7.58094	3.67213	4.50395	7.956	4.27901	7.3863	3.09971	7.67441	7.8575	4.90483	7.06758	4.36014	6.6472	6.53479	7.66418	7.81688	8.36574	6.70643	9.91998	6.84447	8.26009	7.49814	7.8665	7.51996
GSM2235627	A	high	11.2736	8.58933	3.82324	10.2447	11.025	3.70555	5.0586	8.64439	6.17896	4.95606	4.29117	6.29138	2.87084	7.92059	6.14283	7.76039	5.5152	4.74631	8.92538	4.48379	3.76614	6.60374	4.90749	6.2391	3.36144	2.98974	7.32773	4.39875	7.12133	3.21256	5.76409	6.55359	5.23976	7.03701	4.62722	6.96324	5.71719	6.79313	7.86615	8.30435	6.0886	11.0921	6.95711	8.58453	7.07491	7.43505	6.78784
GSM2235698	A	high	11.0411	8.08161	3.95791	8.99431	10.0231	3.4545	3.73008	8.39628	4.62272	5.1373	6.09962	5.21315	3.62311	6.63685	5.13239	5.92572	4.5164	3.99056	7.44022	3.76606	4.71467	4.99097	5.49161	6.6722	3.28365	3.61105	7.65606	3.83261	6.8241	3.24411	5.22142	8.10058	5.7477	6.6807	3.97697	8.34524	7.2284	6.87071	8.0985	8.39143	7.45668	11.0447	7.1391	7.96711	8.04382	8.07179	7.26348
GSM2235704	A	high	10.5468	7.92717	3.87079	9.10664	10.4982	4.31389	3.5014	8.5734	5.22347	5.14524	4.2955	6.99355	3.9409	5.46876	6.44186	7.10306	4.53858	5.56834	8.78167	3.40835	5.85942	5.63676	5.65041	5.80891	3.62634	5.66171	7.38742	4.99775	6.12747	3.60623	5.96988	7.18458	6.10329	5.9185	4.51388	7.71006	5.55728	6.14575	10.2582	8.18365	6.63655	10.0179	5.73622	8.55869	7.94103	7.05107	6.88948
GSM2235705	A	high	10.3586	6.42669	3.59882	8.47639	10.6406	5.40346	3.88608	9.47891	5.09863	5.20644	4.87654	5.27023	3.85649	5.98849	5.95294	7.44268	3.79511	5.32085	8.51382	4.16749	4.37188	5.5305	5.68032	5.55871	3.40391	6.28948	7.4384	4.99249	5.74856	3.90484	6.0983	7.07676	5.70195	5.8533	4.7409	7.17432	5.51872	6.21769	9.41887	7.70466	6.70341	10.0377	5.63137	8.49442	8.01974	7.26049	6.42756
GSM2235706	A	high	11.2044	8.59847	5.17372	8.62047	9.54931	3.6015	4.04809	8.34715	6.55207	5.85958	5.16629	7.09724	3.40273	7.07566	5.69756	7.72023	5.17045	5.3085	8.7896	4.00673	2.94064	6.00047	6.06081	6.18992	3.15088	4.98538	8.76673	4.57502	6.80882	3.51743	3.70549	7.20633	5.69825	6.63118	4.69524	6.63952	7.4276	6.72329	9.10899	8.44	7.33542	9.67553	6.93855	8.5658	8.45237	8.46213	6.89818
GSM2235716	A	high	11.4828	8.54722	3.65335	8.45712	9.33875	5.40119	3.66136	9.86308	4.70186	5.49287	4.22807	5.6624	3.34682	6.25678	4.39166	6.1917	5.19304	5.09389	9.85317	3.78303	3.30461	6.22099	5.34236	7.0467	3.67787	3.87252	9.08962	3.29011	7.07285	2.96943	6.13823	8.26487	4.83522	5.67644	4.41245	9.57762	7.65055	8.04704	9.01206	8.16773	6.28568	9.59265	6.5664	7.3649	7.56635	7.36171	8.13517
GSM2235730	A	high	8.80454	7.74455	3.98635	7.78179	9.78177	4.98856	3.82977	8.3863	4.65031	6.1095	5.43816	4.43757	3.34216	5.91031	5.17833	5.93239	4.85725	4.62347	8.83221	3.17431	3.33651	4.96467	6.01697	5.82456	3.4948	4.13024	8.81381	4.10357	5.85392	3.22101	7.7756	6.86227	6.48315	6.19004	4.43731	7.51105	6.68128	6.71507	7.88675	8.58787	6.94495	10.1348	7.11526	8.27699	9.07295	8.19753	6.90693
GSM2235736	A	high	10.6842	7.92861	9.30012	5.57476	9.02881	4.41226	6.49288	7.16645	6.87427	5.31333	4.23417	5.32095	3.91108	7.25575	3.74816	6.14299	7.56613	5.32045	8.66848	8.19564	3.1116	5.43133	5.17609	7.16724	3.48277	3.88403	8.02421	3.4475	6.67221	3.18151	6.3559	7.76818	5.74938	6.1331	4.5286	8.26108	7.39396	6.67964	6.18571	8.59532	6.70341	10.4789	7.92502	7.96711	7.49872	8.59165	6.8547
GSM2235739	A	high	10.0662	8.81219	4.08187	8.76511	11.65	4.54913	4.48143	8.13075	7.6829	5.06434	4.2467	4.83362	2.96812	7.60101	4.56356	5.75819	5.02348	4.75733	7.86828	3.08178	3.35137	5.45987	6.40139	6.66573	3.45977	3.69151	7.58342	3.67024	7.04037	3.37091	5.1613	7.1043	6.03242	7.07076	3.79137	7.56504	6.72658	8.02554	8.5122	8.18243	6.46458	10.3156	7.0464	7.82093	7.47487	7.67246	6.7391
GSM2235745	A	high	10.3263	7.06231	3.81969	8.95547	9.85719	3.69458	3.59831	9.80295	4.95566	5.1459	4.35199	7.42353	4.97416	6.01056	5.22957	6.65244	6.15012	5.84148	8.53501	3.20671	5.09904	5.63885	5.92764	5.17802	3.52352	2.87062	8.02421	2.89434	5.94091	3.708	3.83299	7.32197	4.85282	5.18106	3.6548	8.43405	5.55525	6.40777	10.7985	8.01548	6.05211	9.41418	6.12917	9.16685	8.02384	7.31689	7.82317
GSM2235747	A	high	11.1988	8.65193	3.88984	8.66565	9.27508	3.55194	3.45282	9.91646	6.99939	5.2388	3.84997	5.27099	3.63819	6.69335	4.94371	7.54393	5.51986	5.82728	9.92376	3.22646	3.34558	6.40736	6.05206	5.36883	3.464	3.701	7.99748	6.44139	7.22148	3.33435	6.01264	7.96824	5.06634	5.82492	4.98405	7.64279	6.41397	8.2359	8.69106	8.44141	7.9464	10.4152	7.53165	8.93696	9.1927	6.92103	8.28523
GSM2235749	A	high	9.04842	6.16973	5.14376	6.61946	7.94331	4.49598	3.33547	7.85781	4.81411	5.06144	4.52909	3.27859	3.04844	6.25175	3.60574	5.02706	5.7918	5.02799	8.50166	5.0314	3.27591	4.53201	5.81838	6.91131	3.35806	6.8198	7.49098	3.0476	5.77109	3.13865	9.16459	7.65701	6.45403	6.82657	3.53875	8.21816	6.54613	7.08418	9.01068	9.19708	6.20791	10.6348	7.62182	7.98794	8.84437	7.17375	7.25503
GSM2235751	A	high	8.97039	6.5019	9.22222	7.3345	10.0516	4.49528	3.55447	7.17764	4.80184	5.94322	4.12408	3.40346	3.28972	6.86861	4.09646	6.21617	4.52663	4.9659	9.23771	3.22666	3.34499	6.81592	5.45528	4.92076	3.54545	3.59082	9.29729	5.86024	6.08975	3.53984	5.16043	6.9162	5.89742	6.57503	4.11725	7.96284	6.45899	7.09196	7.7128	9.04683	7.32137	9.86157	7.21054	8.46815	9.94681	8.11903	7.12142
GSM2235758	A	high	9.5862	6.69363	9.11285	7.33183	7.36153	4.69041	4.09808	9.0981	4.17282	4.42575	3.94051	6.91624	4.24392	4.87494	5.00294	6.75279	3.19523	4.20711	8.27975	3.8279	2.85748	5.59311	5.43573	5.9373	3.73385	3.08798	7.92995	3.91727	5.71812	3.134	4.88057	7.04983	6.35697	6.16249	5.05374	7.47739	6.48096	6.60821	9.92356	8.5103	7.02405	9.47832	5.81739	9.37259	8.0156	5.93544	6.4293
GSM2235764	A	high	9.72334	6.70061	3.95621	4.97569	10.4094	3.38051	5.95618	11.9594	5.44606	5.13794	3.36504	3.23464	3.17967	5.70522	3.94239	5.60095	3.91957	4.18288	7.01448	3.82953	3.52717	6.56614	5.95675	5.82417	3.509	3.76263	7.79549	4.39397	4.68616	3.50952	5.40333	6.88942	5.81675	6.72996	3.18971	7.90166	6.49413	6.55037	8.13641	8.10981	6.4483	10.3585	8.11314	7.79571	8.46043	6.85081	7.37091
GSM2235769	A	high	11.3454	9.33513	6.05839	8.33456	9.18824	4.36053	6.62476	8.81449	6.6109	5.57338	5.16338	5.5004	2.85511	7.12468	5.85034	7.72088	6.63722	4.71367	9.45729	4.65691	2.83408	5.22558	6.29443	6.56842	3.16449	4.11323	8.4939	4.49704	7.21884	3.30184	5.30367	7.28247	5.51841	6.72784	4.42935	6.80807	6.08343	7.50823	7.22409	7.8336	6.06686	10.5044	7.53165	8.17868	6.74549	7.15804	6.76457
GSM2235770	A	high	11.1817	8.8618	6.50626	8.48499	9.9066	5.50846	3.98095	9.17184	5.16876	5.36208	4.26423	5.88481	3.02712	6.02925	5.79366	6.9065	5.0133	5.7795	9.30141	3.90223	3.82192	5.22097	4.61133	6.06463	3.23977	3.81473	7.83292	3.68126	8.49049	3.50095	7.20235	8.04392	5.30703	6.56249	4.78029	8.27941	6.73649	6.96856	9.08446	7.91241	7.43533	9.35152	6.7659	7.69568	7.42914	6.31101	7.49426
GSM2235780	A	high	12.0163	8.41027	7.56329	8.9425	9.1425	3.76587	3.91948	10.1955	5.93765	5.03809	4.88949	4.33721	3.03438	7.36519	4.88521	7.67842	5.42077	5.02602	9.02751	3.52411	3.71889	6.74683	5.69291	5.98563	3.10157	3.83699	8.44893	4.56719	8.21595	2.84094	4.83692	7.23581	5.97154	5.99864	5.27875	7.64355	5.89428	6.43594	9.34126	7.95514	6.46955	10.078	6.1245	9.61573	8.23826	7.48994	7.2995
GSM2235781	A	high	10.7571	8.99587	4.00507	9.13268	9.43173	4.25078	4.50271	9.68476	5.72178	5.74089	4.86013	4.60659	3.1753	6.65355	5.88239	7.81896	6.49212	5.52135	10.5679	5.09818	3.3977	6.40778	6.14293	6.03754	3.05362	6.01408	8.63328	4.51958	8.7226	3.15309	5.18916	7.74735	5.72229	6.01	3.84109	7.56811	5.76058	6.04068	8.47123	8.87096	5.9321	9.65371	6.46634	8.02449	8.69535	7.57392	7.31129
GSM2235806	A	high	9.223	6.98454	3.56815	5.38253	9.05471	4.3206	3.88462	7.35272	4.21394	5.2582	4.32626	4.98425	4.94282	5.03504	3.86833	6.86574	4.60313	3.88412	6.94376	3.33534	3.33079	6.83873	5.63079	6.29109	4.05162	4.37181	8.35599	4.30747	8.15887	3.52752	4.73036	8.01625	6.45312	5.48394	3.99901	9.20933	6.06143	5.89098	8.02967	8.13736	6.63948	9.30701	6.9074	6.71088	7.11487	7.97419	7.41721
GSM2235816	A	high	11.1539	8.68367	4.17678	9.01807	9.85002	3.76385	3.83517	8.62306	5.36785	5.91402	5.40851	4.468	4.14884	7.0245	6.42264	6.8727	4.63741	5.27904	9.11059	3.34347	4.6258	7.00506	5.81163	5.69951	3.41454	4.34472	8.26198	4.0754	8.0206	3.2614	3.58713	6.64721	5.78642	6.29339	5.01037	7.3226	6.16154	6.94563	9.24235	8.49246	6.45787	9.44446	6.4069	9.58704	7.75019	7.30625	7.39597
GSM2235817	A	high	10.8184	9.5754	3.66692	8.68809	10.52	5.82585	3.5628	10.0458	6.41592	6.14846	6.55652	5.84216	3.84371	6.65531	5.3772	7.77468	6.70047	5.28524	8.7721	3.75556	3.31959	4.93792	6.0213	6.02713	3.46949	4.3676	7.72642	4.14638	8.08342	3.33912	4.76323	7.59746	5.54355	6.56165	4.78815	6.25842	6.53228	8.13896	8.34344	8.10859	6.12876	10.2155	7.21251	8.89492	7.39725	7.43505	5.92818
GSM2235818	A	high	10.5748	8.48626	7.68008	7.65768	10.2814	4.45771	3.39045	9.40262	8.37326	5.33319	4.89888	4.59475	5.32675	7.53037	6.47139	6.7685	4.93137	5.48853	9.61142	3.58521	3.31678	5.47292	6.25957	6.1075	3.30172	4.10293	8.93398	5.32522	7.62215	3.54793	3.82199	7.0608	6.24518	6.76351	4.61137	7.38269	6.66646	7.7453	8.94179	8.71237	6.93596	9.54762	7.34551	10.0331	8.05281	7.84795	7.21395
GSM2235840	A	high	10.4709	7.61529	7.71153	7.92381	8.49701	4.89485	11.7523	9.77591	8.3666	5.79517	5.22766	5.80937	3.45815	7.97007	5.38386	7.67782	5.8438	5.29811	10.2776	5.82106	3.42978	4.92885	7.57079	5.76007	3.47612	3.79819	7.92198	4.0495	6.37144	3.35079	6.32414	7.24025	6.12791	6.23857	4.64842	7.92039	5.97285	7.75393	7.43521	7.96833	6.07696	9.90891	6.74087	9.38008	6.46393	8.3702	6.78916
GSM2235846	A	high	10.502	6.87175	4.16801	8.18385	9.6448	4.9736	6.36489	9.62669	4.99528	6.7083	5.40505	5.81767	3.92812	8.07571	5.26163	7.58882	5.06179	5.04952	8.51382	4.10092	3.39948	6.53601	5.41379	5.65523	3.61792	6.57722	7.7606	3.69821	7.11942	3.51564	3.49212	7.31995	5.892	6.93329	4.56301	7.27187	5.74664	5.1088	7.72439	8.64598	6.13777	9.53296	5.81296	8.67978	8.40112	7.30249	6.56327
GSM2235862	A	high	11.705	8.61432	4.01161	8.98421	9.99181	4.75297	3.36942	7.56721	6.38584	6.17963	5.01353	5.28085	4.06514	6.99844	5.20628	6.90557	4.90117	5.85211	8.83221	3.55627	3.74536	6.85207	5.61526	6.24134	3.12973	3.67242	8.51833	5.41506	7.61031	3.1909	3.945	7.70978	5.7452	6.39365	3.93547	6.6675	6.55911	7.62154	8.50665	8.11342	6.84628	9.6353	6.41552	9.10166	7.68378	7.52009	8.13621
GSM2235865	A	high	10.4069	7.12695	5.06095	8.03323	8.8968	4.8275	5.37974	8.83244	6.13569	5.20272	4.94149	4.44712	3.24403	7.23084	5.52479	6.64431	4.36534	4.67088	8.83423	3.29513	3.76253	6.60832	6.03258	5.83562	3.42488	3.26838	7.52891	4.05074	6.60251	3.3983	6.65691	7.83366	6.05891	6.15166	4.11519	6.47975	6.37273	7.82504	8.29775	7.97269	6.94838	9.61983	8.07861	8.89749	8.58714	7.66861	7.11645
GSM2235878	A	high	10.5995	7.89483	5.02883	8.47397	9.38963	4.57067	7.36487	8.61364	6.05575	5.41549	5.01047	5.21608	4.11747	8.4192	5.34635	7.4849	6.17547	4.68516	9.72482	5.20077	3.80684	5.55519	6.29674	6.34323	3.2747	4.78569	8.34203	4.45949	7.56623	2.91124	7.62261	7.37342	5.60081	6.57161	4.27048	6.75742	5.58372	7.12843	8.37033	8.66841	6.00266	9.45547	6.53444	8.76127	7.54703	7.53751	6.71829
GSM2235881	A	high	10.5183	7.70947	3.92994	8.6353	10.0272	3.24216	3.7023	8.43597	5.78917	5.42182	4.56047	4.81553	3.4297	7.63435	6.5481	8.43635	4.1623	5.57787	9.44866	4.08181	4.36828	5.98215	5.97883	5.82534	3.4626	3.55963	7.89273	4.21482	7.4723	3.35079	4.58584	6.50408	5.7922	6.17419	4.40824	6.58136	5.89657	6.76527	8.82162	7.97604	6.22029	9.84765	6.05402	8.67058	7.86198	7.07551	6.47678
GSM2235887	A	high	11.9794	9.46207	5.04413	8.77235	7.96249	5.11664	3.51315	8.98604	6.47835	5.6758	4.73416	5.79277	3.79198	6.10033	6.6372	7.38967	7.04818	5.5999	9.52273	6.07099	2.95986	7.05352	5.25966	4.88858	3.30533	4.61449	7.04666	4.5411	9.08093	3.24231	4.98065	8.12382	4.86402	5.80437	4.74581	7.88318	6.42684	6.92759	8.63944	8.86248	6.92092	10.8268	7.74762	8.85137	8.25688	7.73558	7.38415
GSM2235888	A	high	10.502	8.27569	4.08236	8.07492	10.0154	4.17518	3.09642	8.21972	5.51117	5.00099	4.55311	4.98641	2.81342	6.17512	6.12742	6.56571	4.07114	5.97939	8.49131	4.03652	4.71148	5.35606	6.01156	5.49242	3.95394	3.60674	7.66703	3.53977	7.42659	3.56981	4.2996	7.22312	5.41664	5.58009	3.98193	7.72396	6.20951	6.57413	9.20528	7.84717	6.27391	9.77806	6.03193	8.66907	7.76808	7.42976	6.69234
GSM2235889	A	high	10.9336	8.14791	6.11029	6.72142	7.86936	3.70175	3.77835	8.06613	5.0849	5.44615	5.79716	3.66615	4.37738	6.32811	5.49116	5.80658	5.82465	4.58777	9.93172	5.02194	3.4544	5.71283	5.67738	5.22119	3.98959	7.51204	7.26284	3.42278	6.8639	3.20812	5.9821	8.14137	5.87629	6.90366	3.50904	8.88004	6.43971	6.65989	9.14607	8.32865	6.18444	10.5612	8.23504	7.22228	6.46252	7.04465	6.96631
GSM2235900	A	high	11.5781	8.37851	4.16756	9.701	9.84815	4.01947	3.38244	7.13128	5.77317	5.14878	4.39266	4.46895	3.96068	6.02244	7.09945	5.13182	4.35737	6.50057	9.17409	2.96866	4.78408	6.36911	6.52749	5.79751	3.10559	3.15379	7.15614	4.70697	7.78161	3.27655	3.89888	7.30136	5.14521	6.44422	4.45347	6.61217	5.93915	7.1338	8.48664	7.79433	6.43759	9.94608	6.16751	9.00961	7.3862	7.82601	7.03054
GSM2235909	A	high	12.3844	9.98903	4.81166	8.90562	10.2206	5.15572	3.70033	7.63842	6.24368	5.80132	4.73351	5.35084	3.41565	6.46618	5.71852	5.61184	4.97168	6.6303	10.5154	3.16644	3.16971	5.0822	5.74801	6.12673	3.60114	3.91162	7.91613	4.77554	8.8124	3.21835	5.6749	7.46167	6.27022	6.70999	5.03086	7.0115	5.7085	6.86511	8.8023	8.19097	6.32507	10.2556	6.51549	8.91758	8.00111	7.86549	6.8084
GSM2235923	A	high	12.2678	9.40431	3.45534	8.31393	11.8526	6.12686	3.42511	9.08925	8.42266	5.66507	4.756	4.82076	3.29615	6.90884	4.94783	5.83478	4.65161	6.51681	8.51558	4.20697	3.21909	6.00544	5.29582	5.76283	3.08733	3.48973	7.13344	4.49954	7.88875	3.54249	4.01984	7.10491	6.79186	5.91697	4.69564	7.44649	7.06822	6.60489	9.58275	7.78098	6.42057	9.52999	6.80563	7.78291	7.6524	7.49039	6.3867
GSM2235925	A	high	11.6972	8.50803	3.58349	8.34728	10.0077	4.6825	3.21003	7.5568	5.02429	5.51075	5.69052	3.82433	2.88183	7.94511	5.36903	7.03385	4.67033	5.2794	10.2164	2.99574	3.81448	6.30153	5.69647	6.32593	3.15206	4.22283	7.69961	4.18263	7.37944	3.60446	7.28898	7.38408	5.66765	5.66614	4.49804	8.71711	6.47182	6.99713	8.43574	8.84584	7.0338	9.67553	6.28652	8.04375	8.64902	6.85713	7.45293
GSM2235928	A	high	12.196	9.93059	4.19331	9.01467	9.46388	5.24367	3.68782	7.78874	6.45598	5.57897	4.6548	5.9837	3.35529	7.09945	5.25085	5.45974	5.07635	5.57787	10.4895	3.92247	3.28791	7.19912	4.87311	6.25237	3.11508	6.49153	8.46586	4.37243	9.09632	3.31881	4.93808	7.66713	5.45929	6.77498	3.90774	7.65408	6.34564	7.54009	8.72521	8.48543	6.18602	9.88669	7.54571	8.53005	8.29072	7.78496	6.52709
GSM2235937	A	high	9.26203	8.5108	3.64927	7.91077	10.705	4.32163	3.72286	7.65422	5.14731	5.23599	4.74244	4.01994	3.71415	6.60039	4.8399	5.85065	4.38268	4.21638	9.31737	2.82454	3.48285	6.06586	6.32667	6.56317	3.52826	6.37652	8.29093	4.3869	6.52129	3.17076	6.79868	6.97818	5.8228	6.23565	4.64922	6.89326	6.80133	6.70674	7.6893	9.09695	7.20132	10.0179	6.39726	8.39778	8.69267	7.49083	7.00367
GSM2235952	A	high	10.9187	8.47215	7.17175	7.14265	10.3991	4.36158	4.73338	9.86611	8.18035	5.74133	4.23327	3.52447	3.41157	6.49155	5.10172	6.27382	5.95304	4.76376	8.3706	5.63505	3.09422	5.02005	5.46294	5.92408	3.42219	2.82971	6.91236	4.62842	7.69508	3.25385	4.55101	6.80379	5.96636	5.84584	4.40758	7.87595	6.28435	7.11909	8.85597	8.14109	6.88365	9.39756	7.46657	7.74744	7.84664	7.36947	6.73024
GSM2235957	A	high	11.3395	8.8156	7.40565	8.04022	9.75019	4.39402	3.49734	8.80846	6.33501	5.30385	6.42378	4.28111	4.0061	7.32522	4.80298	8.31969	4.95112	5.2543	9.21758	2.80678	3.48744	5.76568	6.22389	6.52939	3.58957	8.48341	7.87053	6.10234	7.86654	3.74579	6.76917	7.24355	6.3637	6.60123	4.53742	7.90413	5.99883	6.56011	8.59743	7.92011	7.30908	9.98335	6.99546	9.05906	7.98259	7.60735	6.45813
GSM2235959	A	high	9.18472	7.74244	3.40712	5.66055	10.2371	4.86691	8.76771	5.84295	5.31995	5.17614	5.49647	3.71378	3.2982	12.5873	9.40637	5.98472	5.20291	4.62751	10.2824	7.79778	3.30769	5.98341	6.22107	7.20351	3.92918	4.12448	9.56202	4.55151	9.401	3.55213	5.05124	8.33328	5.41355	6.07186	4.32296	7.65779	6.98055	9.6246	7.50059	8.86084	7.60858	11.0245	8.39576	7.80008	8.66627	8.41555	7.87962
GSM2235980	A	high	11.5165	8.48258	4.76663	7.31753	11.1503	3.18653	3.40019	9.09224	5.52287	6.18748	5.25576	4.59838	3.9787	8.46904	5.33503	8.23556	5.25052	6.22247	8.5297	4.23266	3.36653	5.7897	5.6225	5.98647	3.41933	3.38581	7.75406	6.05501	7.24366	2.91579	3.74906	7.94081	5.40588	5.87736	4.77613	7.94522	6.13766	6.72879	9.3144	8.16897	6.59299	9.99841	6.46025	7.57705	8.5686	6.53373	7.47714
GSM2235984	A	high	10.3157	7.66553	3.97774	8.80884	9.28978	5.0229	5.21768	7.47746	5.44149	5.20169	5.31383	4.92211	3.27336	7.76193	6.14324	6.37895	5.94786	4.8949	8.64222	4.13282	4.39876	5.95087	5.65089	6.49698	3.6643	3.71137	7.83102	4.25912	6.53878	3.06489	4.77664	8.09126	5.56168	5.91237	4.57678	7.68262	6.02133	8.0975	8.34551	8.2155	6.7747	10.251	7.60954	8.84236	9.12167	7.97369	7.09776
GSM2235996	A	high	12.196	8.98985	3.20953	8.58379	11.2661	4.92768	4.48656	10.0441	4.5236	6.28263	5.87191	3.4097	7.59748	8.60789	4.21836	8.47425	6.1854	4.28667	10.6394	3.30004	3.0139	3.80797	5.66988	4.7787	3.56882	3.33078	7.35757	5.63501	7.9364	3.33723	6.11148	7.65337	4.20073	5.80326	4.04348	8.04462	7.26009	5.13272	8.7528	6.9976	4.7308	9.86522	5.556	7.73535	7.60802	5.1647	6.67367
GSM2236005	A	high	12.3585	9.64641	3.82064	8.20501	8.42148	5.52852	3.45418	9.62411	5.08265	6.7083	5.23561	5.13184	3.60297	6.73778	4.86098	6.77978	5.21852	6.74585	8.98202	2.7805	3.06773	5.33363	4.87931	6.51688	3.20172	4.38347	8.5815	4.82507	8.86892	3.3182	4.52051	8.02963	6.44008	6.08838	5.39155	7.67885	6.17778	6.25377	9.70816	8.30804	6.66953	10.3442	7.0888	6.49064	7.35626	7.31729	6.96631
GSM2236012	A	high	10.6541	7.64399	5.50638	8.04414	10.6437	3.59793	4.63885	8.8586	5.67433	5.61795	4.53344	6.47647	4.74846	7.63237	5.36346	7.33882	5.04153	5.07364	8.92757	6.46546	3.26632	6.81686	6.36135	5.59458	3.78428	6.53084	7.65968	4.32693	8.38674	3.40929	3.92599	7.41116	5.6681	6.48092	3.71245	7.46064	6.49083	7.06646	8.23512	7.87271	6.9644	10.0218	7.35762	8.35396	7.68378	7.9216	7.71355
GSM2236013	A	high	11.1262	8.21965	3.86482	9.61657	11.2488	4.10315	3.79981	9.38192	5.89624	5.71332	4.65817	6.99136	3.68093	7.70253	4.54916	8.77364	7.15653	5.65897	9.15139	4.20295	3.41846	6.61155	6.17031	6.57778	3.98408	3.52229	7.98029	4.12437	8.39291	3.41072	5.13069	7.11812	6.06716	6.41932	4.23982	7.01918	6.19912	8.20442	8.54229	7.86721	6.36951	9.72363	6.99644	9.44981	8.95854	7.81825	7.25728
GSM2236014	A	high	9.71059	7.39936	10.0913	5.38962	8.27981	4.25837	3.54224	9.09029	5.40414	5.14273	4.01637	4.17288	4.26108	5.15408	4.1199	6.89304	7.17753	7.32965	6.79874	4.09567	3.22493	5.51647	6.37965	6.0747	3.82087	5.26248	8.78473	5.31786	6.72177	3.73659	3.95256	7.7188	5.93184	6.52836	3.9979	8.25739	6.3357	7.92851	7.72289	7.88968	7.01489	10.1897	7.69992	8.47096	7.92943	6.89462	7.83062
GSM2236016	A	high	8.67774	6.31849	8.06428	7.71065	12.3163	4.33243	5.18272	8.59043	5.06516	5.61969	4.63168	6.43437	3.87156	7.28044	5.63329	7.3976	5.34704	4.49336	9.14181	5.33278	3.68081	6.01045	5.80197	6.38344	3.63921	3.89866	8.218	3.72629	6.09363	3.70069	4.1859	7.62358	5.48285	6.45516	4.14988	7.38614	6.567	8.28397	8.28884	8.45504	7.20485	9.86522	7.5197	8.75263	7.78982	7.31558	7.90827
GSM2236017	A	high	10.0395	8.1579	3.97765	8.69238	9.19983	3.88481	3.25684	8.12151	4.47837	5.40331	4.12771	8.05506	3.09453	5.31755	6.72265	5.58451	4.16079	5.69056	8.74843	4.26814	4.71684	5.55558	5.973	5.46154	4.06283	3.16954	7.1868	3.56669	6.45643	3.33061	3.63774	7.21152	4.42434	6.0154	4.75278	8.01104	5.85088	5.52736	10.7893	8.31307	6.14729	10.3964	5.44585	8.3449	8.12766	7.24444	7.2183
GSM2236018	A	high	10.1212	7.26017	3.57258	8.92132	10.944	3.86416	3.50628	9.03617	5.49986	5.03665	4.47589	6.82614	4.31419	9.12112	6.17953	7.33429	4.45946	5.45561	8.85298	3.33169	4.92818	5.71483	5.91075	5.54144	4.05611	4.19427	7.04666	3.84709	7.52852	3.53649	3.594	7.3747	5.06202	6.38107	4.60432	8.39119	5.61595	6.83292	8.3589	7.67626	6.86585	10.2378	6.1671	8.2531	7.01051	6.95313	6.75871
GSM2236022	A	high	9.93734	6.61465	9.88947	7.95935	10.2048	4.1577	13.8445	9.86915	5.41452	5.96826	4.38231	6.68602	3.95659	8.53659	3.87677	6.25035	4.28189	4.73058	7.28425	5.20725	3.29852	6.53601	5.86978	5.95384	3.84243	4.42226	7.81766	3.55586	8.34465	3.41584	5.01549	8.09033	5.07005	6.59435	2.86677	9.23096	6.2901	7.24498	8.12826	8.85252	7.53995	10.751	6.81217	8.39045	8.43332	7.44073	7.78375
GSM2236024	A	high	11.2214	8.14302	4.02497	8.52376	9.47592	4.08075	3.48358	9.4957	6.09568	5.41078	3.83304	4.43476	3.05569	5.79347	4.92172	5.56715	4.38042	4.83639	7.79471	3.36208	4.51686	7.69177	5.44849	5.36336	3.83384	3.46897	7.92198	3.23358	7.05098	3.58259	4.20773	7.93916	4.80622	5.81385	4.42283	9.51553	6.52895	6.57554	8.83084	8.68403	7.27197	10.5562	6.8292	7.35699	8.28315	7.17459	7.54648
GSM2236030	A	high	11.6289	8.73402	3.67929	8.52497	10.9956	4.4476	3.66053	9.01155	6.64685	5.91596	5.37707	4.53784	2.53381	9.42416	5.41257	7.93341	6.20442	6.62	9.22263	3.04897	3.56467	5.33636	6.35289	6.62941	3.57304	3.55409	8.04141	5.18975	7.70564	3.01297	3.88982	7.2474	6.21815	6.45855	4.88234	6.78333	6.31486	6.72723	8.90249	8.25823	6.76785	10.406	7.76355	8.87425	7.63157	8.09378	7.54567
GSM2236043	A	high	11.4512	8.69287	3.97799	9.67776	10.3841	4.22471	3.69001	9.93955	5.29812	6.15002	4.68398	5.5507	3.27208	6.57728	6.20754	7.04529	5.26219	5.3386	9.43155	2.95225	4.14313	6.03848	5.43206	6.60649	3.85971	3.34397	7.82335	4.35409	8.43508	3.27876	6.28262	7.22495	5.63786	6.75482	4.34643	6.95516	6.12738	7.26166	8.65285	8.27748	6.40986	10.2111	6.74765	9.05622	7.66986	7.54062	6.40456
GSM2236044	A	high	10.5468	8.14382	4.61157	7.58212	9.94097	4.39864	6.97679	8.10128	5.72291	5.79988	4.60545	4.20228	3.48012	7.42837	4.97694	6.77051	5.71803	4.3623	9.15618	5.08052	3.40432	4.75877	5.54327	6.43574	3.42696	4.7301	8.31012	4.09486	8.2491	3.3896	7.49961	8.24852	5.8142	6.19766	4.48033	7.74258	6.79279	6.83245	8.55464	9.34888	6.95801	10.0377	7.0194	8.7879	8.32992	8.05139	7.91968
GSM2236047	A	high	10.9639	6.50138	3.9106	9.15104	10.0292	4.20879	3.55882	9.54947	4.69045	4.36205	4.93927	6.11264	4.51693	4.84547	6.74067	5.46733	3.784	6.4254	8.57927	3.07206	6.06232	5.41397	5.32096	6.32819	4.81194	4.00745	7.14208	4.98913	8.87282	3.26133	6.55507	7.37275	5.84302	5.93113	4.49547	8.47804	6.34233	6.23011	8.5233	7.56035	6.13225	10.0337	6.31942	8.3475	6.92912	7.07551	8.18113
GSM2236069	A	high	8.83411	5.70735	4.01857	6.54556	8.9805	4.70097	3.5597	8.58885	4.72327	4.72771	4.82143	3.92795	6.06806	4.64199	3.81763	4.92707	3.40124	3.38891	5.97237	3.5082	3.37457	5.31383	5.74702	5.00737	4.81506	4.71219	7.48762	3.37582	5.25718	3.3985	4.96439	8.63158	5.41126	5.55256	3.12802	7.64124	6.34769	7.51549	8.80626	8.32994	7.83233	10.251	7.3998	8.31718	7.8348	6.99946	7.12933
GSM2236073	A	high	10.4403	7.46776	3.73841	8.82566	9.75378	5.24747	6.27577	8.78486	4.80445	5.99451	5.6674	6.30918	3.45662	7.62205	4.43712	6.63891	4.85725	4.82717	8.35772	4.22982	3.81471	4.44715	5.68185	6.55018	4.00696	5.15107	6.71107	3.98866	6.81999	3.26208	7.9575	8.2259	6.12251	5.69917	5.29035	7.27884	6.21274	6.46657	9.17843	8.27868	6.48877	10.0983	5.87242	7.70858	7.80875	7.56983	7.17756
GSM2236088	A	high	10.9791	8.1853	3.96822	10.0026	11.2137	5.30783	3.58069	9.25165	6.19347	4.47043	4.47432	5.49963	3.43042	7.97514	5.73941	8.07489	4.97865	6.11289	10.6958	3.95601	3.3797	7.61649	5.8316	6.70271	3.54281	4.66196	6.1189	4.79288	7.03481	3.23251	4.34975	8.12988	4.83057	6.4907	5.10518	8.21179	6.19793	6.94719	8.0158	8.80472	7.57264	9.95341	7.03148	7.57461	8.6935	7.3686	8.55982
TCGA-3M-AB46	A	high	11.4261	8.47883	2.79006	8.44384	9.60531	5.1563	3.17644	8.85932	5.40169	4.72558	4.01364	5.4688	3.25219	5.98769	4.76576	5.93564	4.86888	4.86203	8.0563	2.8703	2.92617	5.59728	4.60495	5.61165	3.44889	4.96537	7.09454	3.44673	7.38791	3.20493	6.0936	7.75687	4.35597	5.29196	3.61225	7.07278	6.93315	7.04917	8.30044	7.7068	6.32036	10.0972	6.53065	6.41634	7.43786	7.83376	6.02077
TCGA-BR-4267	A	high	10.8077	8.4941	7.21915	8.733	10.9472	4.12129	3.27148	8.77331	6.10586	5.2403	4.13813	5.16877	3.35365	7.23485	4.90244	5.85829	4.71976	5.14311	9.3128	4.73304	3.61493	6.87824	5.69515	6.42536	3.66721	3.10016	7.72312	4.31352	7.89964	3.21125	3.12217	7.09358	5.0091	6.26253	3.90785	7.84838	6.08125	6.18706	8.5671	8.51384	7.00942	9.19314	6.35094	8.35117	8.26662	7.15217	7.77749
TCGA-BR-4294	A	high	8.75648	5.75394	5.97231	7.06868	8.81712	3.82311	3.15085	7.41393	4.08264	4.35353	4.39147	9.11289	3.13406	6.17669	6.51272	5.96062	3.76627	4.60287	8.23599	3.96403	4.17155	4.73171	6.07854	5.15641	3.26756	3.97328	7.11826	3.39561	6.60434	3.22618	5.10361	6.38202	4.61377	5.49654	3.28029	6.61367	3.82781	3.78171	9.16109	8.10238	5.81145	8.20729	3.03486	6.97853	8.12991	6.09654	7.00223
TCGA-BR-4366	A	high	11.0337	8.78709	5.33273	9.45487	10.9956	4.92262	6.07681	9.3992	6.59907	5.00823	4.05507	6.34551	3.28819	8.07852	6.90714	7.22614	5.70675	6.51242	9.33099	3.25991	3.45601	7.06472	6.55625	6.54428	3.44329	3.4594	8.27132	4.68775	8.48334	3.30606	7.08536	8.626	5.10242	7.02973	3.78156	8.15997	7.06664	7.38064	8.5709	9.02754	7.51728	9.94871	7.79786	9.20102	9.2678	8.09027	7.5888
TCGA-BR-4369	A	high	11.1605	8.96719	4.63398	10.0492	8.97851	4.16077	4.6074	10.7162	6.38309	4.73493	4.44413	5.93621	3.79007	6.20909	6.52381	5.41869	4.85875	5.24116	9.78601	5.56373	4.62334	6.73978	6.37829	6.33192	4.15391	4.9926	7.7883	4.15911	9.47421	3.36931	5.57139	7.78126	5.40275	6.33393	3.77714	8.35915	6.92661	7.50858	8.61599	8.76632	7.02024	9.99818	7.42331	8.36474	8.43701	8.02317	7.42197
TCGA-BR-6454	A	high	11.0173	7.36823	6.4565	9.39746	10.2787	3.55313	3.83557	10.6406	4.63654	4.84253	4.42654	6.55408	3.55612	6.53907	4.92909	6.01815	4.11717	5.33694	8.50782	4.35502	4.68787	4.57665	5.43205	6.15161	3.27686	5.07784	7.49456	4.75469	6.95788	3.39677	4.82521	7.10492	5.40932	6.59041	3.94809	7.41675	5.90636	5.4569	8.67093	8.09927	6.63981	9.93142	6.66734	8.59052	7.44119	7.23963	6.57241
TCGA-BR-7722	A	high	11.9966	8.43717	2.86878	8.61033	9.92241	4.18725	3.23146	8.47759	5.00264	6.06676	5.30799	5.44655	3.6909	6.24428	5.29779	6.63379	4.50596	4.99257	8.31363	3.36139	4.03177	6.25225	4.53543	5.69058	3.46956	3.168	6.64831	3.57722	7.34058	3.32766	2.99948	6.15223	5.40362	5.87251	5.61564	7.35509	5.61271	4.70268	9.09077	7.72077	5.89413	9.86439	4.78205	7.06074	6.74978	7.97207	6.46215
TCGA-BR-8296	A	high	11.5372	8.75281	4.91028	8.4227	10.799	3.56351	3.42372	8.9753	5.63545	5.38301	4.77261	4.55455	3.71958	7.82296	5.48825	7.85768	4.7035	5.8901	8.60586	3.67686	4.44984	6.36758	5.89208	6.22539	4.36424	4.86125	7.99047	4.00891	7.4676	4.00938	5.1331	7.16969	5.26081	6.15564	4.72378	7.73836	5.86704	6.05492	8.8632	8.14679	6.33614	10.0858	6.16625	7.82357	7.40256	6.99847	6.97904
TCGA-BR-8483	A	high	11.3448	7.94502	4.91199	8.25636	8.51615	3.98996	3.18927	9.0885	4.61298	5.27274	3.9579	5.38287	3.57179	5.37859	5.20722	5.11081	4.19105	5.85054	8.67801	3.09396	2.99664	5.91772	5.22391	6.58741	3.21216	4.86856	7.53664	3.63178	8.62319	3.21993	6.73663	7.48901	5.62741	5.67389	3.96371	7.79103	5.89542	6.12539	8.61034	8.53694	5.85868	9.37543	5.99707	7.46232	7.67284	7.41411	6.64705
TCGA-BR-8486	A	high	11.2591	9.77174	3.52953	8.88133	10.4948	3.72162	4.7998	8.18123	5.79881	6.45243	5.60793	4.97198	3.62319	7.46479	5.47187	7.2098	5.89845	5.12165	9.73888	4.31316	3.52101	5.823	5.74443	6.21829	3.40638	5.44362	7.89335	4.59727	7.98272	3.22153	7.36406	7.60385	5.6234	6.39227	4.60846	8.69483	6.40181	7.20884	8.65009	8.02286	6.57735	10.108	7.15122	8.74584	7.81645	7.19334	6.70618
TCGA-BR-8687	A	high	11.4502	9.49747	3.90923	9.23168	10.1836	3.6165	7.659	9.28591	5.39584	5.51582	4.92314	5.53748	3.79729	7.02089	5.98001	7.96417	5.61909	4.87643	8.29972	3.47125	4.10591	5.57185	5.58391	6.07132	3.76355	3.41962	7.42496	3.6181	8.04618	3.24393	4.30331	7.34298	5.38216	6.59038	4.99157	7.60159	5.4176	7.23889	8.86693	7.85154	6.56807	10.0571	6.0107	7.82605	8.19145	6.76376	6.61768
TCGA-BR-8690	A	high	11.978	7.88005	3.44377	8.35524	8.82567	5.33221	4.26802	9.2056	5.50338	5.60558	4.09934	4.7683	3.66445	5.82332	5.62019	6.29456	5.86494	5.88637	9.02303	4.87819	3.42321	5.32477	5.19286	5.73869	4.0781	5.54562	6.73301	4.81903	7.59433	3.53393	6.25065	6.81699	4.41491	5.26422	3.93871	7.01917	6.12666	6.35635	8.46294	8.76197	5.67565	9.40544	6.07567	7.84654	6.84655	7.24468	6.36512
TCGA-BR-A44U	A	high	11.888	8.71248	2.94197	8.53697	9.25981	5.08028	3.16737	7.90351	5.88999	5.13286	4.46065	4.63469	3.3158	5.96801	5.18827	6.09428	4.92169	6.02582	8.54068	2.95108	3.72702	5.31125	4.85902	5.15058	3.4099	4.32084	6.62785	3.7473	7.54609	3.20228	7.51129	6.60608	5.0362	5.01081	4.08962	6.81331	5.7633	6.40303	8.26558	7.95762	5.32447	9.52336	5.8539	7.62178	6.93304	6.99495	6.44171
TCGA-BR-A4CS	A	high	10.9833	8.27436	6.82227	8.65571	8.73347	3.62134	3.52605	8.09256	5.06807	5.64541	4.95382	6.61773	3.23019	6.88965	5.69553	5.938	4.66135	5.69048	8.58407	3.64006	2.99432	5.80904	4.86094	5.06957	3.90412	6.62169	6.31036	3.95545	6.94286	3.25392	5.79325	6.98559	5.09285	5.26508	4.49355	7.32374	5.88867	6.14271	7.75097	8.2573	5.74048	9.74862	5.90957	6.82413	7.2256	7.40772	6.34707
TCGA-BR-A4J6	A	high	11.6112	8.35589	3.40896	10.2646	10.5521	4.68066	4.80813	10.3712	5.17719	4.31268	3.36766	5.05865	3.56951	5.2969	5.79453	5.9414	4.43868	5.25272	7.75583	4.61153	3.87914	6.56752	5.10464	5.5785	3.53796	3.09209	6.67826	3.20839	7.28098	3.24905	4.38664	7.38124	5.04604	5.71641	3.63338	7.07619	5.42719	5.76312	8.90497	8.08821	6.07742	9.74889	4.77069	7.376	7.05644	7.40741	6.61571
TCGA-BR-A4J8	A	high	11.8532	8.25221	3.10905	8.97525	9.8535	3.9041	3.10877	7.97529	5.19106	5.40399	5.43606	5.63257	4.6001	6.03745	6.65763	6.01128	4.90216	6.03424	8.00153	3.62744	5.27408	5.6023	4.61288	5.72346	3.50301	4.42899	7.21464	3.54328	7.61995	3.40614	6.69456	6.23959	5.0504	5.19487	4.48668	7.36708	5.71006	5.9468	9.52275	7.90594	5.78355	9.71627	6.222	7.043	6.83302	7.60889	6.53111
TCGA-BR-A4PF	A	high	10.545	8.66747	3.22732	8.31893	9.76704	3.14565	6.26987	8.04444	4.83498	4.46077	3.52374	3.37101	3.24491	5.39971	3.79846	5.43538	4.11293	5.05551	8.66845	3.46333	3.16566	6.28811	5.96033	6.29396	3.74843	3.7629	8.12258	5.26401	8.07059	3.18141	6.7113	7.67247	5.73188	6.30507	3.61352	7.45048	6.52425	8.03468	8.21063	8.80576	7.15837	10.2205	7.15799	9.65334	9.3279	7.59056	7.64713
TCGA-CD-5799	A	high	12.578	9.79306	2.85659	8.57284	9.007	4.16	3.17181	9.07138	6.77249	5.50379	5.74562	4.86434	3.33076	8.27495	5.55743	7.05709	5.76997	6.58947	9.75944	2.98292	3.44684	4.70256	5.10435	6.0286	3.15584	4.49403	7.58325	4.23665	7.76009	3.17505	5.91517	7.34275	6.51086	5.59538	5.25876	6.47354	6.21703	6.83069	9.22339	8.11416	6.459	10.3037	7.08434	8.02784	7.66502	8.16436	6.6015
TCGA-CD-5801	A	high	10.9003	7.70551	5.35915	8.27193	9.09871	4.40835	3.07486	9.5085	4.46323	4.608	3.81992	3.54644	3.26042	4.8075	3.98596	5.54002	4.15846	4.89154	8.45636	2.85364	3.22204	5.21095	5.07289	5.97891	3.33748	5.46056	7.67496	4.4812	6.79998	3.29714	2.89939	6.60858	5.29289	5.49703	3.98376	7.0264	5.89604	6.1572	9.29002	8.10599	5.68283	10.1705	6.47842	8.87496	7.3635	7.66006	6.58272
TCGA-CD-8525	A	high	11.0245	8.35516	5.33187	8.3713	8.28112	5.28522	3.83987	9.12012	5.2314	5.83505	4.85008	5.27046	3.40867	5.51464	5.91721	7.24589	5.51043	6.1926	8.82772	4.12445	3.12199	5.83896	5.47129	5.23721	3.35724	6.66883	6.78756	4.7911	7.03882	3.36579	6.03006	7.10072	5.61591	6.27602	4.48793	7.1732	6.49079	6.50636	8.86066	8.47895	5.85625	10.0883	7.00175	7.78587	7.33468	8.21386	6.05411
TCGA-CD-8527	A	high	11.0704	8.01101	6.26047	7.92689	8.27258	4.92462	3.17328	9.41738	5.20468	5.63434	4.90557	5.29923	3.58012	5.34868	5.4524	6.58196	6.32191	4.92077	8.80092	3.2769	3.23796	5.04827	5.25051	6.16894	3.34596	3.75717	6.69598	3.9318	6.8277	3.4832	5.30714	7.39098	5.08765	5.97618	4.10638	6.51652	6.19884	6.68186	9.06255	8.5819	6.06659	10.0164	6.17421	8.00165	7.53502	8.32516	6.73241
TCGA-CD-8532	A	high	11.4034	8.15812	3.27205	9.3748	11.6324	3.26416	3.16058	10.2461	5.50704	5.22093	4.95547	6.61629	4.12767	7.09183	4.76725	6.65435	4.77014	5.1412	8.54277	3.20246	4.15402	6.56208	5.01931	6.34101	3.31939	3.44352	7.7409	4.64873	7.79173	3.37681	5.733	7.20917	6.04007	6.27376	5.2199	7.76741	6.08656	6.42807	8.86344	8.31923	6.50861	9.54989	6.19999	8.56089	8.05247	8.89543	7.24822
TCGA-CD-A48A	A	high	10.5994	7.03076	5.48633	6.76693	8.52184	4.75464	6.30202	8.75912	4.28724	4.77985	4.45839	5.12501	4.08581	4.71142	4.24999	6.43234	5.22846	5.10491	7.61428	4.86506	3.05638	5.4427	4.56898	5.64085	3.76157	3.17487	7.19703	4.30502	5.98734	3.60964	8.07914	7.0931	4.98975	4.91468	4.26496	7.33522	6.37877	6.09858	8.67133	8.1674	5.86275	10.0543	6.4868	7.55352	6.98098	7.3692	6.0853
TCGA-CG-4440	A	high	10.9169	7.85727	6.67841	7.73536	9.33828	4.28083	7.29526	8.06447	5.81369	5.28393	4.51514	7.33401	3.26817	9.04381	6.02739	6.39332	4.56739	6.69693	10.2728	4.76182	3.16685	5.34924	6.23621	7.22182	3.37387	3.62623	9.37199	4.7517	9.0781	3.26329	4.47418	7.82039	5.93957	6.77498	4.11738	8.7005	7.12516	8.04133	8.34159	9.24211	7.49188	10.6531	7.81454	8.83498	9.14901	8.17603	8.24941
TCGA-CG-4466	A	high	9.39714	6.77145	4.89068	7.49368	9.27523	5.60069	4.3579	8.39771	4.66027	5.00676	4.14149	5.57149	3.35054	6.68894	4.54036	7.92241	4.33884	4.70318	9.00897	4.01979	3.45069	5.91213	6.39726	6.49555	3.74337	3.82755	8.50753	3.58144	6.66987	3.21148	6.35946	7.58894	5.01318	6.01042	3.78096	8.09095	6.69994	6.69168	7.61684	8.68779	6.69995	9.95366	7.16305	7.59078	8.47904	7.71044	7.05896
TCGA-CG-5720	A	high	11.2225	8.34157	3.14668	9.22725	11.0404	3.7893	3.53346	9.36039	5.21481	5.83072	5.02839	3.97427	3.46551	8.16426	6.1403	7.05827	4.45712	5.41375	9.51072	3.0069	5.82045	5.45135	5.45831	6.08521	3.37034	5.44026	7.35506	4.9779	7.32329	3.2568	6.40451	6.68941	5.5594	5.98933	5.35061	6.62014	6.00822	6.46978	8.86726	7.9614	6.32021	10.1599	6.56011	8.90096	7.80016	7.27518	6.47711
TCGA-CG-5725	A	high	11.0174	8.08678	3.09753	7.47339	9.38564	5.56134	3.11143	8.36028	4.41625	6.53565	4.71545	4.10635	3.41697	6.82805	4.11724	6.31997	6.43386	4.6173	8.30542	4.88876	3.04046	5.4723	5.63621	6.68627	3.23008	4.9794	8.63574	3.50434	6.75593	3.17505	4.28286	6.97261	6.61035	6.00672	4.01466	7.51508	5.8642	6.24163	8.37434	8.14353	6.74809	9.55875	6.66365	8.00984	7.98085	7.83611	6.57245
TCGA-CG-5732	A	high	9.37232	6.95395	5.21368	8.28106	9.69933	4.55467	7.1921	8.04485	4.16261	4.58536	4.29094	4.88085	3.4149	5.10664	5.43521	5.88234	4.63055	4.28818	8.27433	3.06856	4.40758	4.91506	5.08781	5.72881	3.55485	3.52986	6.98806	3.81319	5.91967	3.56272	6.33594	7.41479	5.07075	5.33289	3.88891	6.69576	5.57312	5.81407	8.36021	7.56854	6.38854	9.60842	6.18536	8.13932	7.35368	7.01261	5.98581
TCGA-CG-5734	A	high	10.0173	7.6056	3.53147	7.95706	11.1769	4.58437	5.97789	8.19205	4.76712	5.09087	4.29626	4.23187	3.20849	7.50966	4.90955	6.96828	4.30314	4.70702	8.69941	3.00447	3.88837	4.51142	4.59349	4.94889	3.13312	3.15123	6.35201	4.54359	6.20754	3.23632	4.57661	5.65115	4.66879	5.02213	4.217	5.92479	4.51147	5.46396	7.78798	6.79141	5.06205	8.93836	4.97972	8.29503	6.38924	6.27829	5.53499
TCGA-D7-5578	A	high	11.8236	8.88304	3.36412	9.53799	11.0667	4.53171	4.22878	8.8273	5.17677	5.7993	5.31355	4.41378	3.52836	6.12214	6.09971	6.78566	4.49777	5.1525	9.8143	3.00888	4.40622	4.91605	5.20483	6.1526	3.2034	3.98746	7.98749	4.77625	7.50261	3.23441	7.27609	6.87143	5.72117	5.50332	5.1141	7.3112	6.107	6.8156	9.00155	7.51412	6.85049	10.2341	7.17808	9.03933	7.68877	7.79399	6.49021
TCGA-D7-6527	A	high	10.7145	7.74003	4.34443	8.72417	9.90835	4.08778	4.91732	7.63458	4.37947	5.31209	4.8249	4.80123	3.58681	5.33747	5.6162	6.2291	3.95196	4.87101	8.31598	2.9291	4.73542	4.5826	5.06776	5.82878	3.18661	4.59973	7.28268	3.94058	6.63472	3.24938	6.08868	7.1652	5.28894	5.719	4.22485	6.37974	5.44754	5.65217	8.78958	8.05854	6.17559	9.89084	6.30928	8.00606	7.30693	6.8387	6.0845
TCGA-D7-A74A	A	high	9.60232	5.92907	4.09467	7.52475	9.51237	4.19833	3.36914	8.10256	3.7311	4.18401	4.26511	3.93808	3.20352	5.5075	3.4143	4.78901	3.51821	4.14719	7.23989	2.87523	3.25872	5.2013	5.20822	6.17809	3.37347	3.69672	7.76362	3.45183	5.27446	3.1909	5.52348	7.15648	5.47914	5.49013	3.51947	7.14128	5.69519	6.86074	8.47222	8.20273	6.09401	10.2127	6.24078	7.28095	7.50209	7.63659	6.8647
TCGA-FP-7735	A	high	10.879	8.18938	3.17965	8.10939	8.67896	4.08425	5.11696	9.2724	4.73359	6.25261	4.97165	4.95112	3.88923	7.58913	5.60653	6.94002	4.96909	5.14962	8.35758	3.00957	4.1979	5.08685	5.01005	5.25714	3.17518	6.27759	6.55942	4.30515	6.25698	3.1988	6.40286	6.96978	5.16545	5.31864	4.36789	6.94657	5.62774	5.90219	8.96597	7.46871	5.83051	9.5621	5.89879	7.57976	7.16545	6.93939	6.09862
TCGA-FP-8211	A	high	10.3824	7.54455	6.104	8.02182	11.8935	4.49935	4.62772	8.58172	4.28605	4.8246	4.19229	6.45782	3.38196	5.58999	5.10669	6.49908	4.29048	4.78261	7.72336	4.09265	4.00833	5.61426	4.79761	6.38361	3.14823	3.29444	7.38795	3.44451	5.72797	3.42753	3.57541	6.89999	6.04695	5.83418	4.33097	6.8243	5.97329	7.3557	8.48573	8.17887	5.75507	9.55913	6.48966	8.00429	7.83243	8.03266	6.32172
TCGA-FP-A8CX	A	high	9.93	8.04019	4.86282	7.26937	10.727	3.52245	4.36153	7.77522	4.95403	4.80785	3.88614	4.39677	3.29101	7.1518	5.8647	5.85798	3.86827	4.68804	8.47959	3.25436	3.88066	4.47112	5.35326	6.16178	3.30563	3.51367	7.76291	4.79823	6.09836	3.42667	4.28831	6.98532	5.30347	6.23865	3.98893	7.36594	5.72338	6.26802	8.33231	7.95024	6.23346	10.3617	6.28831	7.86574	7.66999	6.86343	6.18345
TCGA-HJ-7597	A	high	10.797	8.43022	9.0472	6.92214	9.30218	5.00927	4.94465	9.0433	6.44061	5.46355	5.59425	4.54514	3.43148	7.98427	5.11057	7.52932	5.64177	5.40078	9.78471	3.28463	3.14473	6.30396	5.93103	6.84554	3.93057	3.68348	8.45448	4.2064	9.11048	3.72177	5.04852	7.72686	5.8006	6.81595	4.18012	8.1412	6.61506	6.83039	8.68138	8.23071	6.81832	10.9107	6.9988	9.25903	8.27012	7.97271	7.63413
TCGA-HU-8238	A	high	9.74182	7.26311	4.44441	8.03901	9.27663	5.44116	4.10167	8.81998	4.79236	5.03781	4.41484	3.79968	3.31901	6.96504	5.10542	7.28289	4.29384	5.568	8.73437	3.17622	3.48569	5.11216	5.43832	5.5674	3.4962	3.54677	7.36841	4.064	6.16712	3.37691	5.38517	6.62744	5.50121	5.60462	4.71791	6.61825	5.55746	5.69605	7.96278	8.00112	5.65287	9.83276	5.78236	7.38542	7.54991	7.73306	6.63339
TCGA-HU-A4GC	A	high	11.1068	7.90139	6.56084	8.98762	8.87763	3.41923	3.17381	8.28331	4.95425	4.45567	4.08663	5.76753	3.3907	6.41605	5.9712	5.73811	3.98244	5.20826	8.52158	3.09341	5.56516	7.44754	5.30159	5.65568	3.351	4.69756	7.69694	3.42039	6.99839	3.25492	4.17525	7.08577	5.38326	5.70326	4.14993	6.87584	6.12669	6.07651	8.19336	8.47606	6.18062	10.1792	6.38466	7.70083	7.50337	8.06036	6.60706
TCGA-HU-A4GH	A	high	8.8034	6.15592	5.89111	6.45937	8.70844	5.10922	3.78779	7.2499	3.73542	5.02877	3.48233	4.6425	3.23732	5.42102	4.30636	7.15624	4.13232	4.26328	8.419	6.0606	3.02874	6.47176	5.23269	5.15992	3.77355	4.26442	7.24715	3.48985	5.93561	3.19404	4.40658	7.63459	5.43946	6.40716	3.3786	7.42572	6.41908	6.85642	7.90029	8.23949	6.69777	10.5213	7.82872	7.29102	7.2782	7.83361	6.04724
TCGA-HU-A4GP	A	high	9.52203	7.72255	3.12512	7.62403	11.5116	4.26994	3.20259	7.22579	4.50469	5.60671	4.02398	3.79432	3.43316	7.49967	4.66287	6.54894	4.03684	4.49546	8.87745	3.11315	3.72332	6.24078	5.87437	6.01733	3.3303	3.54775	8.21376	3.84867	6.87551	3.27366	3.55447	6.64222	5.36967	6.20773	4.12558	7.23213	6.16099	6.94129	8.7711	8.34699	6.51033	10.2339	7.18016	7.57139	8.62471	7.73329	6.97068
TCGA-HU-A4H2	A	high	10.1402	7.55552	5.78666	7.92628	8.69603	3.75237	3.11841	7.93629	4.11838	4.27491	3.71145	3.57395	3.37063	6.11431	4.9799	5.59413	3.71486	4.58756	7.67702	2.90137	3.47676	6.73126	5.03298	5.23755	3.39445	3.87786	6.83171	3.70472	6.44006	3.2408	4.65064	7.16284	5.56114	6.23087	3.61882	7.8324	6.27431	7.68053	7.78116	8.31763	6.54846	9.59411	6.85865	7.66478	7.92	7.31632	6.73548
TCGA-HU-A4H6	A	high	9.81958	6.82448	4.1036	7.97786	9.49876	5.02348	3.79099	7.56077	4.16427	5.82044	4.33403	4.42547	3.45957	6.42931	5.16642	7.01626	4.28293	4.81052	8.06779	3.26092	4.21225	5.6688	4.77228	5.23683	3.86433	4.16206	6.92286	3.60555	6.0074	3.28621	5.08927	6.95657	5.07611	5.63962	4.24769	7.43126	5.89428	6.0057	8.28961	8.67969	5.75548	9.88888	6.07737	7.72585	7.53646	7.24939	6.97225
TCGA-HU-A4HB	A	high	9.92855	7.23874	5.38532	8.70311	9.34747	3.56532	5.8075	8.73743	4.76475	4.83863	4.54643	5.25261	3.49277	5.69922	4.83495	5.84206	4.8661	4.98803	8.3997	3.45918	4.61131	5.47803	5.59616	5.79498	3.30328	3.40192	7.52787	4.27205	6.74913	3.26043	4.78577	7.21781	4.89553	6.18303	4.12803	8.09547	6.43833	7.00582	7.96775	8.11042	6.54046	9.90628	6.39802	8.45641	7.79003	6.88384	6.92267
TCGA-HU-A4HD	A	high	10.4392	8.36496	5.55278	9.07651	9.27806	4.90558	3.45445	8.14044	5.34194	5.57829	4.53889	4.51085	3.26224	6.84379	6.35392	6.40944	5.84954	5.15856	8.50168	4.3398	4.24375	5.2897	6.02588	5.74684	3.56126	3.41311	7.64035	4.39169	7.57327	3.2506	6.08185	7.2798	5.49265	5.74896	4.21163	8.11548	6.6985	7.2155	8.44301	8.096	6.72775	9.56257	7.07803	7.74486	8.37889	7.34018	7.29619
TCGA-IN-8663	A	high	11.7445	9.2709	2.86061	6.76784	8.33337	3.96122	3.90069	7.62133	5.8346	7.28917	5.76841	4.26316	3.3354	10.4713	8.07796	8.09225	5.14777	6.2279	8.84893	3.12647	3.05146	6.35675	6.28277	6.05017	3.41926	7.52525	8.36353	4.51463	7.73652	3.24683	5.03341	8.15401	6.1625	6.82013	4.28354	7.98041	6.74381	7.74229	8.73666	8.94745	7.42508	11.0816	7.71084	8.6315	8.0032	7.78056	8.24892
TCGA-IN-A6RL	A	high	9.91082	6.91067	6.0871	8.86323	11.2293	5.16561	3.43526	7.68722	5.23025	5.57525	4.00833	5.83005	3.30965	6.81744	6.44673	7.07218	4.47595	4.88721	7.94043	4.49058	5.06216	5.24614	5.5264	5.48922	3.20293	3.65717	7.87315	3.80392	7.11219	3.27638	4.69341	6.99779	5.11093	5.53332	3.77698	7.96974	5.99355	5.3269	8.58301	8.1434	6.4447	9.89029	6.16463	8.25377	7.55008	7.47029	6.8216
TCGA-IN-A6RN	A	high	10.0297	7.03823	3.678	7.91491	10.015	5.27304	3.26324	7.59749	4.46988	4.67602	4.25476	6.50801	3.5911	6.97759	5.41076	7.87401	4.86574	4.6592	7.47211	3.86048	3.93467	5.55215	5.60466	4.95325	3.38351	3.5138	6.27594	3.2217	6.36611	3.38841	4.19084	6.73101	5.09328	5.2052	4.2958	7.45311	4.95399	5.17924	8.09488	7.37403	5.86564	9.2482	5.20033	6.83659	7.17279	6.59397	6.37624
TCGA-IN-A6RR	A	high	10.259	6.48166	4.05316	7.93932	10.3192	4.28225	3.3372	7.88392	4.4564	5.58022	4.02284	4.12075	3.4623	7.15872	6.05655	6.47831	4.7561	4.86072	7.86396	3.00542	3.95152	6.25963	5.55117	5.48247	3.39247	4.53479	7.17049	3.5542	5.79232	3.41148	3.55649	6.86827	5.07858	5.89041	4.02238	7.57625	6.03876	4.76102	8.34416	8.11187	6.35079	10.281	5.68139	7.45201	7.8026	7.72031	6.39298
TCGA-IN-A6RS	A	high	11.1322	7.72714	3.32525	7.24995	9.57156	4.11512	4.37002	7.98306	5.09521	6.45518	5.12994	4.32932	3.2566	8.11086	5.57832	7.1921	6.28573	4.32133	9.26386	3.25984	3.03253	5.41893	5.40385	5.97272	3.22235	3.51355	7.69454	4.23897	6.30209	3.30055	6.63788	7.63421	5.72136	6.07724	5.28828	7.93956	6.05255	7.35811	8.13073	8.57228	6.62118	9.64591	6.50765	8.54637	8.60916	7.33441	6.85236
TCGA-IN-A7NR	A	high	10.6029	7.31354	4.49275	8.70729	10.2323	4.36924	4.90903	8.06605	4.94194	5.73898	3.93498	8.22934	3.9075	6.33421	7.44695	6.13422	3.70067	5.18231	9.76072	4.16095	6.03349	5.75531	5.11061	5.98472	3.69022	4.96302	7.71288	3.36545	6.40214	3.61274	4.90319	6.81307	5.25403	5.7741	3.62609	7.4614	5.853	6.31869	8.68174	7.67346	6.00031	9.42896	5.85628	7.89117	7.19785	6.64936	6.4304
TCGA-IN-A7NU	A	high	11.8082	8.60301	4.18335	9.43384	9.48719	4.43849	3.21666	7.94994	5.90421	5.51821	4.30785	5.43878	3.44635	8.31892	6.60483	5.99255	4.31281	5.66502	9.07099	3.09903	4.33975	5.34228	5.51609	5.6157	3.56092	5.70527	6.74857	4.12676	7.27367	3.19637	3.52236	6.7339	4.66293	5.72086	4.25779	7.92374	6.13082	6.64208	8.61785	7.90426	6.33304	9.9209	6.01905	7.9395	7.02896	7.39719	6.12416
TCGA-R5-A7O7	A	high	10.8476	7.758	3.16077	8.21879	8.26421	4.02621	3.11885	8.37906	4.51098	6.41051	5.25227	4.43428	3.35652	7.58065	5.25255	7.56319	4.98881	4.3856	7.79241	3.16695	3.32716	5.58934	4.84389	5.12186	3.68695	4.19321	6.95822	3.40269	6.03555	3.55503	5.13825	7.11195	4.85571	5.47268	4.61097	7.40668	5.87026	7.00719	7.87492	7.86175	5.81122	9.40327	6.76522	6.96591	7.52172	6.70303	6.33053
TCGA-R5-A7ZE	A	high	10.0631	6.85884	3.51042	6.61996	8.57489	5.39685	4.75687	7.59622	6.64734	5.95187	5.61377	6.20693	3.10248	7.28287	4.83629	6.59687	5.31624	4.69437	9.54568	3.57224	2.90652	4.89096	5.29311	5.67005	3.39989	4.4518	7.54797	3.24281	5.95736	3.17505	6.04636	6.68556	5.99133	6.11392	5.27009	6.99733	5.74043	7.12916	8.24895	7.83902	5.96443	9.55883	6.49419	7.13119	7.75849	6.8323	6.96931
TCGA-R5-A7ZF	A	high	10.7811	7.08436	3.11179	7.62627	8.75825	6.06641	6.40628	9.87998	4.81168	5.88045	5.279	4.5201	3.31005	7.82151	5.10604	6.125	7.10412	5.31211	8.2153	5.14938	2.92135	6.20279	5.84595	6.92979	3.51304	5.46281	8.94964	3.35257	5.96036	3.17505	7.46502	7.69444	5.82043	6.33061	4.56929	7.68488	6.16245	7.61041	7.7448	8.73217	6.19234	9.67192	7.10908	9.06996	8.91266	7.55034	7.08665
TCGA-R5-A7ZR	A	high	9.03187	6.83432	3.46799	6.88011	8.07721	3.46692	3.54783	6.74585	4.19145	4.50831	3.78764	5.02853	3.33655	4.55438	4.70562	5.0177	4.00144	4.11479	7.65317	2.93756	2.94923	5.7314	5.79309	5.91299	3.23877	5.34565	7.49741	3.57284	5.47006	3.22946	3.63606	6.92516	6.05359	5.61763	3.69913	7.40116	6.12986	6.81651	8.24412	8.15339	6.28127	10.4089	6.58562	8.5444	7.90555	6.91482	6.43248
TCGA-SW-A7EB	A	high	10.4559	7.38664	3.31976	8.16085	10.9422	4.119	4.59899	7.77471	4.5577	5.0491	5.17969	6.50138	3.46931	6.38254	5.60548	6.81073	5.24738	4.80081	8.21716	4.62376	4.30331	5.34535	5.76227	6.04626	3.4488	5.45209	7.39306	3.72449	7.40855	3.76036	5.79343	7.47835	5.3008	5.97569	4.0648	7.59483	5.99561	5.96298	8.40287	7.75265	6.42322	9.62845	6.64595	7.48193	7.5302	7.1487	6.64154
TCGA-VQ-A8DT	A	high	8.86717	6.80957	3.98663	8.35619	8.19062	4.08317	4.88463	8.05374	4.52459	4.32074	3.92761	3.42324	3.12581	5.48755	4.72023	5.95161	3.64018	4.13131	8.359	3.14913	4.04913	6.18567	5.49644	5.67697	3.28327	3.88829	7.37095	3.36016	5.9625	3.22878	5.19703	7.09838	5.11353	5.7854	3.59529	7.20235	6.05968	7.42319	8.30198	8.33707	6.33116	9.83104	6.67818	8.17693	7.92984	6.80043	6.77977
TCGA-VQ-A8DV	A	high	9.52745	6.23099	5.82679	6.44963	7.85937	4.47573	8.32236	7.82887	5.02845	5.47151	4.96953	6.98081	3.24272	6.90482	5.75634	6.05638	4.37176	4.45687	8.38411	4.8071	4.8517	5.91583	6.02271	6.09204	3.64068	4.92275	7.4899	3.68499	5.91088	3.2446	7.97076	7.57166	4.99753	5.57269	4.29618	7.1441	6.08585	7.46546	7.90354	8.37634	5.70934	9.04075	5.83574	6.12025	7.842	7.2444	7.15091
TCGA-VQ-A8DZ	A	high	10.6398	8.66826	4.49664	8.32388	9.24244	5.55442	4.51123	9.03394	5.95821	5.76902	5.16978	5.43444	3.45559	5.9097	5.24461	7.25627	5.62697	5.16403	9.49827	3.23581	4.09567	5.00345	6.10053	5.79247	3.48143	4.57256	7.40181	4.02629	6.66759	3.23957	6.08176	7.95183	6.55437	5.92075	4.93184	7.36998	6.29155	6.25489	8.84241	8.41586	6.65545	9.97497	6.80684	8.1066	8.10146	7.18753	6.65977
TCGA-VQ-A8E0	A	high	9.87343	7.69566	3.33734	7.32888	10.3013	3.3113	5.79108	7.47897	4.47006	5.87453	4.45074	4.8138	3.7754	6.50651	4.82186	5.97876	4.98028	4.18621	9.04133	3.72548	3.08795	4.77749	6.23644	6.1634	3.35755	5.47273	7.7478	4.66097	5.88662	3.28793	4.37697	7.83969	5.46684	6.29333	4.29518	8.20252	6.94321	7.81175	8.95496	8.37164	6.8435	10.7696	6.80412	8.22822	8.60893	7.65611	6.7281
TCGA-VQ-A8E3	A	high	10.6401	8.35839	8.79683	7.87189	8.33987	5.13114	4.79597	8.20472	5.76973	5.52021	4.60683	3.79302	3.48225	7.341	4.01278	6.5018	4.73403	5.60478	8.13142	3.20716	3.17878	5.44067	6.07135	6.63069	3.84857	3.46536	9.15172	4.67788	7.02296	3.64042	7.12099	7.91455	5.69177	6.46163	4.40844	8.38074	7.00526	7.74264	7.5194	8.78267	6.80747	10.4912	7.23639	8.05455	8.98687	7.71711	8.44874
TCGA-VQ-A8P8	A	high	10.819	8.19367	4.97646	9.53475	8.23936	4.36236	3.19394	8.78376	5.13785	5.5403	4.53262	5.0735	3.9384	6.33803	6.22088	7.06569	4.35125	5.67567	9.44589	3.90575	4.34014	6.49752	5.73886	5.75702	3.43344	3.34377	7.56585	3.39694	7.33446	3.20158	4.05954	7.08187	4.91958	5.86411	4.44429	7.78516	6.14876	6.64332	9.25512	8.12829	6.35844	9.82814	6.11923	8.47955	8.01266	6.17898	6.96763
TCGA-VQ-A8PE	A	high	11.3927	8.37241	6.00432	7.92976	9.43695	4.47264	4.91241	8.72252	5.93087	5.95111	5.25838	4.8159	3.52348	7.96668	6.13393	8.11576	5.83466	5.85173	9.14806	4.85975	3.23283	6.36526	6.61763	6.80597	3.32538	4.25439	8.71837	4.95989	7.9941	3.22946	5.97991	8.43084	6.0646	6.53101	4.17675	8.70774	7.20358	6.92664	8.47152	8.99952	7.06854	10.311	7.46367	9.00992	9.06918	8.00377	8.00046
TCGA-VQ-A8PJ	A	high	10.2867	8.1566	5.54242	7.87144	9.20947	5.39055	4.78311	8.15744	5.78793	6.1309	4.79985	6.19516	3.44406	6.51457	5.6729	7.0976	5.45209	5.06269	8.31035	3.40138	3.02618	6.92011	5.89782	5.7411	4.77185	4.40327	7.61126	3.78114	7.86999	3.28879	6.20826	7.90671	5.69842	6.76755	4.65486	8.70304	6.18045	6.47825	9.28135	8.39997	6.95512	10.1253	6.49612	7.45467	8.24443	7.10201	7.4485
TCGA-VQ-A8PM	A	high	11.0893	8.48769	4.30757	8.77225	9.51281	3.45699	3.5283	8.99347	5.51452	5.78536	4.57038	5.5469	3.61856	7.94013	4.83672	7.2252	4.71758	4.91018	8.82497	3.91992	4.93597	5.61123	5.37377	5.56293	3.39771	3.5904	7.28441	3.71385	8.05181	3.35406	6.06037	6.94114	4.67613	5.76999	4.56328	7.77712	5.8341	6.30373	8.63757	7.84682	6.11228	9.39892	5.65941	8.03888	7.72067	5.92178	6.59287
TCGA-VQ-A8PU	A	high	10.43	8.46052	5.64051	7.25947	9.02547	4.19233	3.45642	6.71172	4.70633	5.26832	4.11546	4.58483	3.41025	5.37861	3.88741	5.90611	5.58049	4.38445	8.13935	2.86196	2.93842	6.98099	5.3846	6.76785	3.5463	4.46434	8.27118	3.64153	6.82889	3.17505	3.3477	7.98421	5.74636	5.78989	4.09832	8.17108	6.65191	7.3002	8.31985	7.94653	6.79863	6.63339	7.50493	8.23772	7.99992	7.43307	6.73501
TCGA-VQ-A94T	A	high	11.1391	8.56514	7.47848	8.70101	11.0093	3.71688	3.21555	9.03399	5.79105	5.91161	4.23067	5.12435	3.28867	6.28071	4.55516	7.86226	5.31973	5.10932	8.86289	4.91032	3.52121	5.30253	6.7036	7.28535	3.32108	3.30369	8.85245	3.74643	9.06418	3.22391	3.62653	7.76918	6.7222	6.27585	4.85789	8.6561	6.65	7.24505	9.31073	8.9686	7.80236	10.021	7.08383	7.16402	8.71647	7.17423	7.09945
TCGA-VQ-AA68	A	high	10.1198	7.83894	7.11216	8.42465	11.4226	5.83514	3.65656	9.26748	4.62683	4.51947	3.66059	6.43731	3.32502	8.12704	5.62709	7.90429	4.32119	4.30653	8.21115	3.07764	3.81329	5.92744	6.70754	6.26528	3.24236	3.64379	8.12258	4.01044	6.82261	3.28212	3.07601	7.53503	5.67034	6.50831	3.42881	7.78381	6.66637	6.95939	8.31211	9.12834	6.99822	10.4193	7.08464	8.81499	8.91971	7.0834	7.38826
TCGA-VQ-AA6A	A	high	10.7221	8.47357	6.20218	8.28963	11.2388	3.89512	5.21336	8.465	4.54869	4.93574	4.2315	4.4263	3.39026	6.79564	5.14637	5.48624	3.85503	4.64399	8.1022	2.96694	3.15258	8.3388	6.48661	6.97428	3.3865	5.1293	8.56411	3.71509	7.15823	3.32859	4.7494	7.87904	5.72553	6.56511	4.05597	7.97593	6.93304	7.71432	9.19888	8.28359	6.73764	9.9463	8.27855	7.94663	8.67804	7.71405	6.82658
TCGA-VQ-AA6F	A	high	10.436	7.17738	3.76415	7.9227	10.3319	3.25748	4.72731	10.2308	4.65903	5.35553	4.18478	6.49113	3.54747	4.95183	4.62103	7.17435	5.55767	5.02287	8.31228	4.30173	3.67588	6.90149	5.16358	5.75126	3.39831	3.16232	7.77446	4.05331	6.21968	3.3456	5.4274	7.28911	4.75579	6.63555	4.37321	8.54245	6.47487	7.2949	7.99996	9.03006	6.93194	9.47844	6.24097	7.93599	8.51973	6.8534	7.63493
TCGA-VQ-AA6G	A	high	10.7622	7.99547	4.52901	8.0948	10.8754	3.87095	4.55029	9.43169	4.85282	5.78958	4.55958	5.56023	3.24002	8.11937	4.84599	7.45343	4.96366	4.52547	8.1012	3.11782	3.16092	6.29038	6.29891	5.93128	3.55927	3.56849	8.00484	4.01147	6.83667	3.2417	4.79573	7.8952	5.01556	6.44276	4.78841	7.9902	6.25394	7.21296	8.8601	8.42967	7.34723	10.1868	6.87199	8.88219	8.29568	6.90537	7.05685
G+148:455SM2235556	A	low	12.4422	9.52535	3.75477	8.81203	7.91278	4.14133	3.27582	9.68881	5.19055	5.44133	5.34113	5.57647	4.42267	5.55805	5.60116	5.65286	5.42759	4.69634	8.99339	3.16807	3.64608	4.96684	5.26926	7.06968	3.38325	4.03071	7.72546	5.57866	7.33357	3.62378	6.67047	8.07187	6.41873	5.79371	4.43802	8.24187	6.48054	6.17185	9.21524	8.44279	6.03449	10.0414	6.99974	5.70051	8.1915	6.98859	5.94762
GSM2235564	A	low	10.0425	7.83785	3.70153	6.69029	7.51667	4.4529	3.89818	6.81159	5.40755	5.84712	5.66644	4.86041	3.37672	5.48695	5.12918	5.60745	4.97746	4.18157	10.7487	5.60183	3.10557	4.865	4.9895	6.08436	3.49422	3.25687	8.28086	3.85545	5.69893	3.51529	6.28361	8.59729	6.68004	6.51675	4.43111	7.44292	6.7361	7.66032	8.47011	9.47114	7.57264	10.5145	7.59055	7.83278	9.02398	8.3737	6.76588
GSM2235569	A	low	11.503	10.0205	3.5124	8.16902	9.67907	4.41072	3.81468	8.01211	6.47668	5.50041	6.6748	4.6973	4.41673	6.70956	5.17383	5.74547	7.62247	4.63561	9.0637	3.37232	3.60089	5.84248	6.0477	6.57184	3.5893	4.56894	8.15961	5.09715	7.51406	3.1828	4.74438	6.4453	6.07996	6.71132	5.01949	7.86883	7.15856	7.68235	9.18992	9.46183	7.2765	10.1601	8.40051	7.72228	8.68038	7.55241	6.78587
GSM2235571	A	low	12.6837	10.8709	3.79775	8.35295	9.18582	5.12866	4.78139	8.68645	6.30732	6.01386	6.03951	4.52196	3.00766	7.32474	4.99063	7.37082	5.6985	5.83245	9.88271	3.53992	3.30968	5.51287	5.46294	6.24402	3.48862	5.3706	7.15461	6.30658	8.15608	3.4853	6.30266	7.56565	6.08791	6.08567	4.8606	7.73172	7.03355	6.50024	9.64339	8.28513	6.67629	10.5145	7.60125	6.75183	8.55188	8.28164	5.82013
GSM2235578	A	low	11.4828	8.39657	3.6718	9.48957	9.87148	4.29365	3.46543	7.57262	6.08563	5.50823	4.00227	4.02442	3.10836	8.1673	5.80956	6.12119	4.95845	5.84592	10.4736	4.08958	4.02355	7.72797	4.97842	7.98131	3.50069	5.3706	7.34268	6.13521	5.51525	3.10735	8.47095	6.906	6.36641	6.21424	4.6335	7.50209	7.28184	6.72429	7.98834	9.72533	6.54789	9.76817	7.77107	7.58201	9.736	6.59674	6.34957
GSM2235585	A	low	11.5859	8.0848	4.76843	9.4393	10.6795	5.02767	3.27694	8.82549	6.62894	5.38995	4.36942	3.94293	4.13526	8.82805	5.31706	8.40559	5.5693	6.27411	10.2212	3.335	4.26631	6.70123	5.12828	7.07822	3.26316	4.62103	7.10079	6.28221	6.35981	3.42238	5.86073	6.6908	5.49228	6.25299	4.59288	7.66534	5.2232	6.1212	8.7528	7.94428	6.67459	9.35152	5.49628	8.76127	8.42541	6.31728	6.52943
GSM2235593	A	low	11.1539	9.03207	4.21088	9.22997	9.64638	5.05516	3.39733	7.93609	6.84196	5.65613	5.23643	4.14267	3.19348	8.32677	5.00849	5.9994	4.96155	5.47125	9.16137	3.78536	4.05647	5.40378	5.41061	7.80369	3.95037	4.40069	8.10054	4.97741	6.13538	3.45332	5.71199	6.98484	6.13773	6.10385	4.4796	7.70622	6.90633	6.77676	8.08687	9.29954	6.59677	10.8148	7.53782	8.65554	8.29695	7.06606	6.44273
GSM2235597	A	low	10.9587	7.97246	3.70132	7.46436	8.87151	4.60592	3.60994	7.25087	5.40274	5.47232	4.23272	3.67409	4.1528	6.30001	5.02983	6.31818	4.79862	4.73777	7.59298	3.03464	3.30783	4.7755	6.31022	6.81244	3.68461	3.9394	9.08033	4.58256	5.42137	3.31092	6.76091	7.31121	6.22797	6.21303	4.09154	7.5569	7.02786	8.36655	8.62777	9.27414	7.4013	10.5562	7.59163	7.34728	9.13545	7.48466	6.51157
GSM2235608	A	low	9.82759	8.12972	5.12553	7.34306	9.65138	7.58202	3.77783	7.04197	5.77767	5.53786	5.66506	3.8832	3.5656	6.14429	5.83531	6.85415	4.91871	4.63781	8.29236	3.73051	3.17284	5.61542	6.30797	7.08347	3.40502	3.95375	8.48413	3.58097	5.93286	3.31781	7.17233	7.1268	6.46463	6.09988	4.70862	6.42939	7.63232	7.71744	7.38148	9.06578	7.49986	10.0141	7.55734	8.40821	8.83426	8.18393	6.75115
GSM2235611	A	low	10.4554	8.16197	3.96184	9.58203	9.72637	3.85131	3.44397	7.10328	5.73732	4.83541	4.26677	5.5364	3.82685	5.87299	6.98241	6.64711	4.055	5.27703	9.27956	2.70433	5.03408	6.28384	5.16932	6.47007	3.19529	3.52757	7.61335	4.4305	6.50296	3.09827	4.63037	7.09359	4.96207	5.65945	4.15364	6.74898	6.39293	6.56335	8.8424	8.61753	6.54746	10.425	6.21763	7.87985	8.30551	7.73028	5.70815
GSM2235613	A	low	9.33726	8.00882	3.97507	7.97742	8.76112	4.41908	3.71222	7.63511	5.0084	5.55125	4.89167	4.43191	3.09251	7.76806	5.31199	7.89587	7.6332	4.75883	10.7192	4.15065	3.75569	5.86355	5.82699	7.25054	3.58177	3.75763	9.13195	3.91017	6.26154	3.31015	7.86426	7.58022	6.07113	6.75307	4.4121	7.13311	7.06995	8.45941	8.45834	9.4433	7.7174	10.454	8.02889	7.50367	9.55829	8.0587	6.72962
GSM2235614	A	low	11.9621	9.16473	3.79803	8.77235	9.82657	5.10488	3.54072	8.8595	6.85589	5.44091	4.77098	4.44995	3.75553	7.58111	4.47903	7.99155	4.98759	5.09709	9.17409	2.84921	3.53163	6.19426	5.62881	6.94292	3.46197	3.9072	8.1648	5.02735	7.57499	3.22789	3.84528	6.8391	5.46009	6.82917	5.11867	7.29373	6.53354	7.40709	8.36204	8.63398	6.89613	10.406	6.98928	9.72303	8.06393	8.31158	7.2732
GSM2235617	A	low	11.5502	8.64483	3.58017	9.18804	10.5528	3.77151	3.31842	8.13409	6.11567	5.00428	4.39826	4.3847	3.46102	6.93339	5.04853	7.18783	4.51853	5.44579	9.49585	3.44671	3.86525	6.63698	6.33408	6.72824	3.94665	3.5382	7.94291	4.43381	7.35204	3.37152	3.8343	7.4967	5.87547	7.377	4.42178	7.08491	6.57079	7.65777	8.13732	8.65183	6.59001	10.8268	6.92109	8.60839	8.40033	8.06025	7.46578
GSM2235632	A	low	11.2855	8.87879	4.30272	10.2405	10.1913	4.85514	3.34956	8.51736	6.44806	4.8264	4.44516	5.77236	3.48378	7.09292	6.2903	5.93546	4.30717	5.60332	8.9978	3.91764	5.00165	4.85292	5.80346	7.63492	3.85971	3.75426	8.05691	5.19525	6.89947	3.32686	6.84434	7.04071	5.22615	6.63503	4.2115	7.08624	6.27831	7.64304	8.01309	8.64284	6.72233	10.2599	6.66327	8.66006	8.27175	7.99912	7.07428
GSM2235635	A	low	10.8992	8.52998	4.08843	7.69642	10.592	3.91936	3.59093	7.40555	5.51401	6.85647	4.86802	4.07114	3.90688	8.07727	5.12043	7.41021	5.82761	4.95844	8.57927	3.24602	3.27189	5.40339	5.58207	7.00743	3.6643	3.4696	8.33046	5.70068	6.57885	3.04673	4.38149	8.52135	6.67264	6.92977	4.80549	8.273	7.10141	7.40411	8.55804	8.87763	6.72844	10.1062	7.23328	7.74271	9.40936	7.88079	6.79865
GSM2235637	A	low	10.7571	6.52139	3.58435	7.90433	9.22124	4.01143	3.36842	8.59201	4.2151	5.3013	4.51679	4.53362	3.58983	5.42532	4.90457	5.91815	4.66849	5.55755	7.87985	3.69861	4.07418	4.73168	4.96783	6.64649	4.02766	4.22713	8.32252	5.00237	5.34303	3.56684	4.10275	7.87012	5.36019	5.82782	4.37246	9.62141	6.74788	7.49237	9.0492	8.87763	6.61154	10.3018	7.11526	7.82909	9.15261	7.55421	7.39356
GSM2235695	A	low	8.55258	6.18148	5.2343	5.85105	7.55268	5.11914	3.25651	9.59058	4.46451	4.76518	3.28859	5.1797	4.29866	4.46446	5.18482	4.74767	3.78551	3.05717	7.5964	4.3716	3.34206	4.15607	4.85204	4.16779	4.50414	4.45935	8.25751	3.66193	5.96609	5.08522	5.69392	7.39343	4.92065	6.07616	2.9664	7.66155	5.995	7.86996	8.89145	8.47002	7.57693	9.90142	7.96699	7.61497	7.53314	7.20221	7.57317
GSM2235696	A	low	10.8799	8.61935	3.91838	7.70145	9.23524	5.11063	3.82242	8.39914	6.057	5.04809	4.46742	3.84141	3.41337	6.74229	4.43629	8.23056	5.20574	5.17407	8.00605	3.5019	3.69157	4.9873	6.18654	7.77432	3.5893	3.87624	9.3625	5.21197	6.9522	3.7107	5.91561	7.65041	5.74894	6.86535	4.51014	8.08101	6.48425	7.87648	7.6976	8.48405	7.77659	10.1062	7.71903	8.94981	8.36713	8.21749	7.19482
GSM2235697	A	low	10.6121	8.06966	3.49888	6.31	7.77127	4.79568	3.91399	9.70135	5.17363	6.09237	3.84214	5.9464	3.07254	5.49282	4.04552	5.99712	6.01022	5.01436	9.52567	4.17001	3.48147	6.98049	5.19482	6.58979	3.71263	4.09381	8.63977	3.34263	6.15461	2.65089	7.16385	8.85438	6.03156	6.93197	5.07652	9.0802	7.01737	7.83584	8.54111	8.6504	7.35114	10.905	7.72538	6.98873	8.82966	7.12254	7.82873
GSM2235700	A	low	11.6736	8.87308	4.26602	9.15658	10.2231	3.55893	3.48101	9.82595	5.09777	5.23364	4.26579	5.91076	3.66875	7.89924	6.02251	6.56474	5.53466	6.05857	8.97971	3.98028	4.78747	5.87154	5.78319	6.43149	3.56953	3.87935	8.18419	3.95172	7.89046	3.80872	7.14303	7.77351	4.55512	6.15604	4.46263	8.56927	6.34275	7.00561	9.10899	8.11811	6.81608	10.6508	6.66191	8.35992	8.32367	7.69467	7.55154
GSM2235701	A	low	8.51072	7.93821	3.88181	6.33798	8.95349	4.44202	3.88297	7.81118	4.83312	5.11585	4.84999	3.92477	3.7974	6.00451	4.91493	5.6836	5.36809	4.54533	8.57054	4.97547	3.19933	5.63113	6.25183	6.96924	3.06953	3.44943	8.63193	3.75805	5.5886	3.40236	8.75821	8.43496	6.22436	6.01502	4.03427	8.01424	6.92715	7.14084	7.64102	8.61172	6.72844	11.12	8.03392	7.73693	8.3817	8.29679	7.94994
GSM2235707	A	low	10.4825	8.43034	3.91643	8.61499	9.76764	4.1985	3.5344	7.58237	5.81735	5.1124	3.65085	4.31299	3.50802	5.76821	4.97319	6.35576	4.56021	5.55713	7.96698	2.67881	3.47253	5.70363	6.60395	6.43528	3.2199	4.07315	7.38742	3.68204	7.62908	3.47945	3.84659	7.88408	5.50812	6.40541	3.7551	7.38335	6.94488	7.37673	7.40956	8.11463	6.56921	10.1643	6.4996	9.11201	7.67563	7.60169	7.74395
GSM2235708	A	low	10.3087	8.62338	3.47262	7.86008	9.46827	2.9064	3.74415	8.62775	4.62025	5.4541	4.78033	3.98785	3.23718	5.41207	4.51387	5.60745	5.28163	3.99174	8.08225	3.29755	3.37425	5.86228	6.02714	6.53942	3.68861	4.76607	8.37202	3.58774	7.61629	3.57898	7.41309	8.65797	5.23905	6.24281	3.79815	8.54391	6.56578	7.19454	7.79255	8.15684	6.95183	10.1143	7.02083	8.56293	8.17042	7.41939	7.3532
GSM2235709	A	low	9.78736	7.6725	3.97491	6.58115	8.32224	4.28026	4.46939	8.84633	4.25923	5.52868	5.58732	3.27155	4.06618	6.03858	4.70936	5.79154	5.58462	4.03718	7.11704	3.26258	4.36271	6.065	5.66734	6.49604	3.46949	4.07718	8.40748	3.67922	6.11475	3.71775	8.80603	9.18543	6.01407	5.97339	3.51742	8.22345	6.38423	7.35133	8.19708	8.6638	7.24183	9.72044	7.98494	8.69189	8.7532	7.34884	7.28138
GSM2235711	A	low	10.9385	8.33907	3.70582	7.88074	8.61925	4.55843	3.4452	8.37008	4.33451	4.39121	3.76631	3.98278	4.05252	6.55961	4.35858	5.87383	3.99427	4.76919	7.96421	3.48232	3.73327	6.37873	6.27024	6.90548	3.9176	3.88814	7.90441	3.1539	7.33154	3.18926	3.41141	7.70677	5.53833	6.93197	4.10618	8.4292	6.47396	7.48181	8.23901	8.04405	7.0053	10.8027	6.97736	8.84561	8.20083	8.00838	7.85878
GSM2235712	A	low	8.79116	7.01385	3.59394	5.6855	7.26716	4.46846	3.35817	8.06679	4.38661	6.64144	3.70615	3.91415	3.49154	5.5629	4.83434	6.26874	5.4305	4.06746	6.79628	4.88897	3.30909	6.4366	5.52285	6.78524	3.36788	3.50736	8.14461	3.32117	7.70947	3.79245	11.0787	9.02298	6.53361	5.95951	3.01589	8.8568	7.45678	8.11279	7.75059	8.18483	6.83504	11.1421	8.10079	6.66638	7.19228	7.96038	7.06348
GSM2235714	A	low	7.82661	6.70278	3.95543	6.49049	7.63453	5.00876	3.68971	6.84463	4.56333	5.27276	4.04641	4.23755	3.64829	5.27597	4.49094	5.01848	3.2883	3.97029	10.4534	3.96096	3.22501	5.70004	6.06619	6.77161	3.12967	3.91294	8.02922	3.32674	4.59972	3.63797	8.89814	8.32116	5.36744	5.83951	4.3984	8.67008	6.73488	7.16475	7.92708	7.72252	7.37944	10.3488	6.55086	8.48613	7.98192	7.60354	6.37881
GSM2235715	A	low	11.4636	8.82564	8.43636	8.12289	9.83368	5.24623	3.56405	8.47777	5.96342	5.6584	3.48543	2.96158	3.09844	6.65927	4.74933	7.07684	4.93289	5.39868	8.69982	3.03204	3.14927	5.24095	6.00249	7.11911	4.06039	3.31363	8.79031	5.16731	8.13525	4.10873	3.4784	7.95775	5.42281	6.36934	4.01425	8.25829	6.57994	7.93633	7.48561	8.24797	7.05405	10.0863	6.64861	10.4931	7.82842	7.82751	8.34765
GSM2235718	A	low	10.9996	8.66836	3.60023	8.78679	10.0889	3.78345	3.47605	8.85506	5.06847	5.02513	4.34759	4.93472	3.48255	5.80707	6.10296	6.3724	3.87579	5.37797	8.74072	3.24728	4.28302	5.36723	5.38534	6.24312	3.18984	3.93441	7.55673	4.53718	7.36027	3.18921	4.71747	7.12561	4.97702	5.92301	4.49656	8.37298	5.9072	6.21129	9.24063	8.12424	6.22945	9.84399	6.1069	8.74489	7.96004	6.77662	6.0691
GSM2235719	A	low	12.2932	9.95454	4.29058	9.06242	9.55228	5.62999	3.66867	9.15852	6.12052	6.7248	5.07253	4.52523	4.0594	6.78769	5.49981	7.05945	4.41519	5.75421	11.0839	2.94318	3.43606	5.68554	6.40082	6.85836	3.08974	4.88684	9.10829	4.97507	8.93855	3.54034	8.51511	8.24309	5.44318	6.34391	5.02129	7.51551	6.36039	5.10617	8.83592	8.89132	6.44789	10.3018	6.94714	7.7432	8.70956	6.67637	6.25921
GSM2235723	A	low	10.6121	9.50366	5.22656	7.93858	8.93219	5.51394	3.98473	8.44178	5.09922	5.64496	5.11897	5.43865	4.46169	5.63299	4.66637	6.03032	4.71882	4.80267	9.36668	4.28673	3.07298	5.47646	5.59616	6.2653	3.50684	3.61321	7.77651	3.50107	7.85592	3.84563	6.27571	6.93038	5.04983	5.48459	4.30035	8.34524	7.75606	7.34144	8.36824	8.05915	6.89219	9.85132	7.61448	7.99022	7.70634	6.7929	6.25594
GSM2235727	A	low	9.82487	7.97552	3.7537	8.79849	11.0325	5.13253	3.71023	9.60352	4.7279	5.63305	4.25949	5.88922	3.34861	7.38054	4.90329	7.08746	4.39637	5.52423	8.04222	3.22851	3.958	7.07481	5.74702	6.16166	3.41783	2.88705	7.31868	4.30411	7.21412	3.46345	4.94002	6.55306	5.87504	6.57588	4.57678	7.28969	6.33695	5.95876	9.0239	7.97934	6.42183	9.90142	5.95821	8.41156	8.31009	7.01547	6.18176
GSM2235731	A	low	9.35131	8.02138	3.86192	6.57061	8.34516	5.04029	3.50041	7.02773	4.68731	5.43064	4.89239	3.09056	4.254	6.04631	3.70404	5.41342	4.32923	4.85327	7.60083	2.66415	3.26284	4.30207	7.06685	6.7643	3.7325	4.58019	8.62026	4.91608	5.6784	3.33199	8.23031	7.73812	6.3201	6.20008	4.37443	7.8297	6.75298	7.67073	8.26518	8.7605	7.22439	10.5562	7.66245	8.99452	8.93709	7.80605	7.52408
GSM2235732	A	low	10.9639	10.1375	4.03494	10.072	10.3124	4.17771	3.98165	8.42064	5.68631	4.82862	5.12396	5.26142	3.58577	6.13414	6.16087	7.25863	5.75205	5.45561	9.67006	4.45372	3.84615	5.52491	5.70905	6.69557	3.55142	3.35375	7.8695	4.43526	8.31818	3.35079	5.84102	7.24924	5.49028	6.58398	4.48033	7.61201	6.43891	7.25411	8.28493	8.03238	6.55285	9.99841	6.8672	8.98293	8.07311	8.18285	6.68044
GSM2235734	A	low	10.7157	8.26776	3.42416	9.33356	10.1392	5.29274	3.54224	9.07456	4.75665	5.74043	4.85944	5.28967	3.13338	6.86539	6.18436	6.42051	4.74221	5.59252	7.36311	4.10479	4.6061	6.60971	5.75155	7.05016	3.31694	4.11974	6.65402	4.28397	7.66337	3.14304	5.34341	7.0737	5.44008	6.25547	4.25151	7.85026	8.07009	7.69826	7.69907	8.16289	7.44418	10.8208	7.29199	9.08097	8.14505	8.10079	7.13789
GSM2235735	A	low	9.70811	9.1479	4.84351	8.92943	12.0997	4.10932	3.23073	9.17611	5.77427	4.65178	3.75249	5.32022	4.01781	6.11861	4.7667	6.63891	5.24199	5.05734	8.60612	4.58275	3.54975	5.84411	5.28925	7.01642	3.43707	3.72935	7.61157	4.87979	7.69508	3.18059	3.86586	7.50914	5.9361	6.74089	3.98025	7.71707	5.92582	8.59832	8.12453	7.55742	6.72629	9.92365	7.46553	8.06822	6.08561	8.03552	7.32118
GSM2235737	A	low	10.0455	8.22311	4.01258	9.09779	10.5837	4.49027	3.81301	8.44466	5.24104	5.25753	5.35665	4.44584	3.78293	6.10196	5.13669	6.22438	5.54531	5.27469	9.59906	3.4861	4.73485	5.89803	5.30395	6.19251	3.46088	4.2032	7.08547	5.48497	7.43784	3.40996	7.31707	7.83366	5.3018	5.45701	4.01538	8.99525	6.76698	6.89651	8.54561	8.01548	6.50784	9.91624	6.1671	8.53651	8.73279	7.76381	7.09419
GSM2235738	A	low	11.6366	9.37285	3.59176	7.33875	8.6345	4.02917	3.5547	8.5726	4.94373	5.85958	5.49557	4.47431	2.38183	6.99986	3.97836	5.76261	4.77314	6.03449	8.62571	3.09109	3.2979	4.96396	6.01156	6.88145	4.06122	3.77662	8.25643	5.41753	8.05747	3.11762	9.78175	7.8428	6.75898	6.14477	4.98669	8.484	7.68926	7.2772	8.37875	8.71864	6.96569	10.3964	7.54174	8.2382	8.57787	7.63612	6.83666
GSM2235740	A	low	8.31882	6.43163	3.59834	7.5774	10.7873	3.89676	3.38386	7.97963	4.17642	4.38571	4.27769	3.99268	3.44591	7.03184	4.7257	5.50737	3.57294	4.38768	8.12983	3.13652	3.05365	5.75226	6.10813	6.4682	3.59032	3.33962	6.73489	3.97768	5.05443	3.45101	4.78125	7.23388	5.71566	6.23987	3.97871	7.63069	5.72833	5.77194	8.42728	7.79743	6.36326	10.1266	5.51407	8.15279	7.83413	7.03934	6.29362
GSM2235742	A	low	11.3214	9.23884	3.89611	8.93919	10.4612	4.72527	4.72271	9.19893	5.44878	4.93815	4.74841	4.68182	3.66	7.00969	4.52541	5.33036	6.00453	5.11536	8.17172	3.27567	3.1529	5.11828	4.82598	7.32393	3.67228	5.61343	8.18644	5.45497	8.23283	3.50316	4.30939	7.64532	5.63993	6.55516	4.06558	7.78695	6.92456	6.34492	8.31798	8.05457	6.3544	10.678	7.84766	8.5435	8.38021	7.8051	6.83275
GSM2235743	A	low	11.5712	9.58369	3.85207	9.07305	11.5014	4.47275	4.07617	8.9401	6.30856	5.92913	5.49241	4.19918	3.27599	8.06542	5.39779	7.19705	6.60463	5.18814	9.83095	3.82355	3.5449	5.84079	5.55271	6.97315	3.70632	3.49452	8.10892	5.74783	7.76187	3.09191	6.82456	7.14258	5.32531	6.11512	5.40802	8.01679	6.66942	7.31324	8.4691	7.97934	6.46833	10.3824	6.78219	8.52645	8.27325	7.81193	6.72596
GSM2235744	A	low	11.1044	9.08466	3.63066	8.76945	9.69519	3.63733	3.52866	7.20653	5.77847	5.63663	5.55503	6.09883	4.06437	6.87094	4.8862	4.56235	3.60027	5.86081	8.4247	3.21288	3.54401	6.80257	5.98471	6.53225	3.26703	3.42333	6.9432	4.39428	7.55967	3.27797	3.88992	6.91084	5.2763	6.05914	5.52556	8.397	6.35921	5.32173	8.84778	7.94968	6.17934	10.3345	5.18289	8.04375	7.36033	7.39484	6.48827
GSM2235746	A	low	6.66796	6.17871	3.50386	8.82261	10.3027	4.67906	3.62216	7.6727	4.51129	4.8613	3.50064	7.50703	3.75228	5.53745	6.23732	6.23844	3.28072	5.76109	6.674	2.94318	6.16054	5.28986	6.48917	5.81203	3.30914	3.58162	7.1211	3.32999	5.74121	4.45659	3.97932	7.23004	4.99021	6.21546	3.33538	8.0793	6.46061	5.41203	7.91628	7.96385	6.87147	10.0259	4.94903	8.72321	8.57954	7.58525	6.38614
GSM2235752	A	low	7.55277	7.00812	3.59027	7.76557	10.6952	4.47395	3.76728	7.60304	4.86732	4.31112	3.70391	5.44979	4.52543	6.14593	5.0697	6.30946	3.64288	3.61376	7.84661	3.38111	3.37487	5.07294	6.27808	6.45308	3.54491	3.85524	7.92501	4.30915	6.00904	3.13065	3.60908	6.92624	5.29549	7.33674	3.48116	8.00616	6.45531	6.75404	8.30585	7.36411	6.6441	10.5505	6.42423	9.13964	7.31233	6.33934	6.55966
GSM2235762	A	low	10.9187	8.18036	4.39135	9.05893	9.08771	3.59516	3.94146	9.76455	5.19301	6.05071	4.33095	4.82836	3.53828	5.17218	5.20095	8.46664	5.00047	5.67281	9.18176	4.59252	3.30407	5.90876	5.87812	6.49653	3.2392	3.6568	8.51705	4.87683	7.19826	3.33435	5.31295	6.65486	5.81046	7.31063	5.33192	7.11328	5.72005	6.7414	8.65754	8.29526	6.80621	10.368	6.81262	8.76664	6.80096	6.75593	6.76068
GSM2235763	A	low	10.5224	8.10661	3.7537	8.92294	11.0782	6.0834	3.79873	7.7282	4.39126	4.15435	3.94031	4.82146	3.86956	5.23432	5.72377	6.02273	3.75715	4.36505	8.54745	2.87017	4.4481	5.50535	6.16371	6.90654	3.57106	4.06599	8.64111	3.46513	7.10227	3.21532	3.29716	7.20764	5.01494	6.86839	4.08257	7.25212	6.67403	7.13167	9.16855	8.01548	5.90285	10.6562	7.42852	9.31443	8.32218	7.23655	7.5365
GSM2235766	A	low	9.89822	8.22558	3.93649	8.20609	9.13882	3.82853	4.64088	7.84639	5.52071	5.34624	4.96909	3.95406	4.04133	7.17427	6.9898	6.67029	6.17011	4.05922	9.19706	6.40263	3.28386	4.9844	6.08576	6.97423	3.05419	3.77405	8.9413	3.9293	7.30173	3.18785	6.29573	7.48027	6.05145	6.12225	3.84873	7.28085	6.42894	6.80849	8.45073	8.8064	6.55907	9.94229	7.53502	8.25691	8.25391	7.50284	8.15585
GSM2235778	A	low	11.3936	8.99342	4.2304	8.818	8.94678	4.34169	3.99794	10.4594	6.11086	6.0653	5.43859	4.96655	3.8009	7.07613	5.43489	7.73857	5.80507	5.1347	9.55286	4.01844	3.33016	6.54743	6.02504	5.88047	3.46921	4.12013	8.02217	4.96676	8.21686	3.52253	4.65756	7.69719	6.03674	6.35642	5.34562	8.14245	5.75327	7.40121	9.09368	8.29395	7.01273	9.99075	6.66639	8.18793	8.14505	8.18229	6.77331
GSM2235779	A	low	9.91748	8.30376	3.97017	7.65444	7.87631	5.83798	3.68755	7.3563	5.69944	6.12694	4.49597	3.50941	2.90465	5.24126	5.5184	7.04582	4.54602	6.16209	8.17455	3.09553	3.35478	5.60192	6.44305	6.01767	3.54545	3.77605	8.52968	5.01541	7.02431	3.02151	5.64793	7.94722	6.46725	7.9344	4.2092	7.36103	6.02325	7.95747	8.42308	8.36174	6.56583	10.3964	7.4585	10.3133	7.49047	8.09696	7.60261
GSM2235784	A	low	11.193	9.07956	4.09532	8.23836	8.51235	5.56127	6.2763	9.23894	6.00624	5.882	5.71861	3.82433	3.11669	6.87685	5.10072	6.29589	4.9096	5.40074	9.81995	3.3684	3.47951	5.27485	6.08247	6.14536	3.28064	3.67709	8.75569	6.40423	7.57352	3.69164	5.62105	7.57585	6.1607	6.39914	5.01127	8.14505	6.60441	7.40891	8.54447	8.81603	6.63655	10.2784	7.24043	9.73526	8.81773	7.65415	7.62054
GSM2235785	A	low	9.88153	7.16032	3.71482	7.84661	9.0406	7.79819	3.45637	10.4768	5.67433	5.58491	4.53512	4.39544	4.57986	6.9929	5.64071	7.9029	4.65016	5.2667	9.12947	4.24383	3.2089	5.13329	5.68236	6.16253	3.0987	3.98936	8.24635	5.97031	6.65503	3.59723	4.63427	7.18837	5.94172	7.09401	5.11959	7.60152	6.55233	7.84267	8.6093	8.36047	6.68007	9.68477	6.88335	10.175	8.25169	7.82163	7.4738
GSM2235788	A	low	10.9434	8.28361	3.82996	9.25741	9.11924	4.10373	3.77973	8.1898	5.67097	4.41193	3.61266	4.3037	3.60184	5.99242	4.31409	6.44912	4.65389	5.07758	8.15151	3.61505	3.31802	5.467	5.94459	6.94904	3.8711	3.41311	8.20168	3.86198	7.6	3.83529	6.0308	6.70076	6.03372	6.89182	4.00967	7.84794	6.33695	7.56753	7.31148	8.50478	6.63655	10.6949	7.10931	9.54612	7.73278	8.26499	7.74214
GSM2235789	A	low	10.7024	8.16611	3.3946	8.55143	10.0095	4.13929	3.785	8.30584	4.86495	5.20137	6.88006	4.97338	4.83075	6.51693	5.46621	7.56798	4.80948	5.4741	8.38665	4.10124	4.2492	5.1469	5.49589	5.87257	3.9007	3.47147	7.59403	4.13976	7.91969	3.29536	4.54653	7.43155	5.5597	6.8803	4.29561	8.50282	6.02325	7.38834	8.79719	8.21677	6.96312	10.5718	7.13559	9.49444	7.93827	7.52455	7.45693
GSM2235790	A	low	10.018	7.75889	3.5413	8.34614	9.79607	4.69295	3.78906	8.5197	4.60867	4.97991	4.3006	4.40825	3.43193	5.86165	5.26819	5.56715	3.91931	5.47698	8.44625	3.66976	4.06935	4.74234	5.60941	6.07972	3.58214	4.44164	7.61595	4.60904	7.028	3.71571	7.85573	7.95775	4.16048	5.67151	3.46327	9.45525	6.60652	7.02517	7.93622	7.17126	7.16971	10.1143	6.11724	8.40821	8.4043	6.938	7.51338
GSM2235794	A	low	11.256	9.50521	3.9118	9.69321	9.384	3.75838	3.41684	9.18435	6.39037	5.00261	4.35025	5.87206	3.96366	5.72866	6.39411	6.2858	4.98911	5.07401	9.28791	4.08573	4.71037	6.87521	6.27303	6.20729	3.73484	3.90596	7.40156	4.26446	8.77195	3.35238	5.15338	8.24309	4.89941	6.04972	4.1745	7.54446	6.45449	7.53013	7.55655	8.31057	7.16971	9.65972	7.06639	9.39851	7.06379	7.83479	7.42986
GSM2235797	A	low	10.8329	8.06648	3.87837	5.56354	10.854	8.79446	3.80378	7.95917	5.69277	5.78145	4.91216	3.78546	3.2773	7.8126	6.13347	7.06996	4.82299	5.47083	8.35106	3.52044	3.44788	4.74748	6.59638	7.03298	3.45529	3.34301	9.32331	5.59524	6.3567	3.71811	5.91512	7.58094	6.26935	8.80761	4.7703	6.0895	6.3116	6.63277	8.27509	8.13382	7.39575	10.6671	7.22462	9.77594	7.70822	7.09291	6.12431
GSM2235798	A	low	10.3922	9.09567	4.08573	8.93278	9.51769	4.67332	3.38472	6.78735	6.29526	5.55041	6.25038	4.82977	3.01904	6.90559	5.41589	6.44681	4.30125	4.68069	8.14847	3.08123	2.96778	5.24859	5.40472	6.55788	3.107	9.58754	8.69371	4.15919	7.78875	3.44146	5.34213	7.86695	5.91889	6.77543	3.73847	7.74421	7.57545	7.62285	8.62188	8.45504	7.7785	10.7736	7.72134	9.13584	8.41902	8.14769	7.07068
GSM2235799	A	low	10.246	7.79192	3.73855	7.37764	9.83368	5.72832	3.52138	7.63178	5.8453	5.58574	4.71686	3.83972	3.50336	7.40584	5.30146	6.79027	4.64291	5.34548	8.44288	3.35443	3.49633	5.97273	6.27414	6.51973	4.18411	3.36725	8.67267	4.44478	6.61135	3.52987	3.90866	7.44992	6.36325	6.54871	5.15586	7.3082	5.94066	6.80649	8.11833	9.03731	6.83634	9.33836	7.09611	8.4903	8.24713	7.09127	7.39037
GSM2235802	A	low	9.52252	6.95328	3.88009	8.20395	8.91773	4.27039	3.56735	8.41848	5.21236	4.89639	3.99204	3.87947	3.75569	7.25102	4.46129	6.31543	4.33153	4.72386	8.7721	3.61304	4.80564	5.75725	6.64459	7.04843	3.4552	3.20835	9.33255	5.09517	6.76144	3.44218	4.32747	7.81511	5.52916	6.41342	4.10644	8.23999	6.43515	8.11584	6.8096	8.68558	7.28644	9.65679	7.13312	10.4137	8.67164	8.1244	8.44382
GSM2235803	A	low	10.3998	7.60445	3.53456	8.65875	8.21674	5.52319	3.66925	10.0559	5.41929	4.47738	4.21721	4.45662	4.01953	5.82661	4.09567	5.42317	4.97323	4.5472	7.91463	2.9497	3.3288	6.16141	6.20943	6.77954	4.00135	3.83847	8.21909	4.3278	8.1974	3.48137	7.95877	7.84894	5.52083	6.21871	3.76892	8.09725	6.54822	7.47137	8.04276	8.7916	7.32676	10.1223	6.55353	9.17375	8.44608	7.73942	7.89669
GSM2235807	A	low	10.9485	8.60047	3.56885	9.00276	10.3519	3.83627	3.59263	7.95249	5.21114	5.57683	4.73812	5.05319	4.53066	7.38669	6.31586	6.98502	4.66849	5.72017	8.15002	4.36355	5.00784	5.61303	6.20943	6.47199	3.70316	3.98728	7.46722	3.84247	7.69809	3.90484	4.90087	7.59746	5.18387	5.99712	4.3201	7.9393	6.80901	7.3081	8.47343	8.09199	6.8593	10.3392	6.70545	8.70961	7.98798	8.06178	7.5075
GSM2235808	A	low	10.9087	7.97403	3.39202	7.61021	9.14128	5.55048	3.88255	8.91507	4.27797	5.21516	4.78882	5.56658	6.5403	5.46876	3.36242	6.71783	4.20981	4.50168	8.01657	3.84818	3.72134	6.04271	5.43852	6.27856	4.09551	4.28473	7.65155	3.50517	8.16802	3.44166	3.67906	7.91737	5.75393	6.42975	3.7683	8.30615	6.21356	7.25297	9.21524	8.22545	6.58355	10.678	6.94714	9.26473	7.97166	7.8601	8.3261
GSM2235809	A	low	10.1786	6.3847	3.07651	7.38201	10.2861	4.70515	3.72053	7.10374	4.23648	4.80249	4.48961	7.39368	4.4563	4.98602	4.86231	5.16299	4.29534	5.79751	8.41981	2.70735	4.01665	5.4965	5.71958	6.10072	3.44907	3.92653	8.82487	5.52904	6.57614	3.46293	5.36454	8.16614	5.64355	6.13352	3.67824	8.92951	6.20992	6.99765	10.3967	8.30435	6.16861	10.2286	6.80285	9.79585	8.82612	6.72925	8.15366
GSM2235810	A	low	10.9434	9.41339	3.37791	8.68809	9.74521	6.75295	4.63175	9.47419	7.04062	5.38422	4.76439	4.58583	4.02841	7.26293	5.92683	7.20245	5.3946	5.15947	9.3282	3.25103	3.24433	5.58914	6.69004	5.84352	3.71036	3.52116	8.43472	4.84365	8.04874	3.48114	4.66573	7.37606	5.89825	6.97235	4.47889	7.2239	6.27752	7.72744	8.70791	8.34989	7.07349	10.4491	7.0596	9.84438	8.30397	6.85753	7.09844
GSM2235812	A	low	11.5432	9.66997	3.53686	9.20284	7.86724	5.05603	3.64972	9.2495	5.82392	5.5428	5.10738	4.94878	4.25368	6.67957	5.07729	5.90219	4.41315	4.96743	8.53501	3.6068	3.36597	5.94673	6.63867	5.46525	3.74156	4.06783	7.82236	3.99015	7.87058	3.55434	4.87423	6.96545	6.0519	6.78327	4.08877	7.38269	6.43224	6.60205	8.94319	8.75572	7.38813	10.2646	6.53662	8.33432	8.42779	7.11257	7.32887
GSM2235813	A	low	10.0395	6.8896	3.57171	7.08333	10.7141	4.57796	3.98119	8.91142	4.4273	5.32879	4.39314	5.58333	5.66527	7.69304	4.4174	8.02423	4.71029	5.20537	8.57927	3.79336	3.43427	5.26976	5.78663	6.37655	3.51232	3.42618	8.79848	4.08026	6.48027	3.62833	8.20997	7.048	6.1678	6.39406	3.78559	7.93844	6.79408	6.23449	8.48558	8.08725	6.25536	9.79495	6.64773	9.08838	8.91411	7.28987	7.4451
GSM2235815	A	low	9.80064	6.47152	3.97765	8.79557	8.83501	4.90442	3.65503	8.94462	5.80918	5.10035	4.57681	4.08073	4.45473	7.09806	4.88722	6.90854	5.45086	4.44836	8.58817	3.90486	3.14596	5.79451	6.31362	5.33308	3.50828	3.4884	7.79175	4.89009	6.11719	3.72562	5.71199	7.11995	5.24444	6.44712	3.99969	6.81355	5.88632	8.00793	8.49888	9.12417	6.67714	9.15564	7.01269	9.24623	8.32143	7.99703	7.83439
GSM2235821	A	low	10.5141	7.87804	4.71287	8.15847	8.5397	4.07741	3.62675	10.2082	5.0542	5.8909	4.53843	5.03568	3.46604	5.46876	4.82385	6.83954	6.51692	4.99014	8.74843	3.08234	3.84517	5.43053	5.55138	6.29608	3.46243	3.8531	9.31291	4.98876	7.66563	3.41187	5.81353	6.86403	6.37759	6.23484	4.43385	8.27488	6.25757	7.12236	9.34677	9.0949	6.66649	9.72363	6.6316	9.47805	8.57451	7.113	8.02428
GSM2235822	A	low	11.0781	8.95286	3.86471	8.38215	8.1051	5.24672	4.76499	8.91593	6.7275	6.3725	5.31984	5.01996	3.95588	7.18823	4.38074	7.2934	6.07363	5.37715	10.6285	6.38909	3.45316	5.48704	6.47349	6.69086	3.49869	5.68094	8.98874	4.42299	8.38267	3.18378	8.18395	7.84504	5.37317	6.72043	4.71952	6.29183	6.93011	7.92361	7.92282	8.45774	7.11733	10.3488	7.55457	8.84561	7.9736	7.50763	7.50917
GSM2235829	A	low	10.2393	8.27745	3.1286	8.21252	9.30432	4.73591	3.56168	7.81175	6.00702	5.21719	4.96235	4.03606	4.04411	6.44438	4.78666	6.50788	3.488	4.73251	8.65346	3.30331	3.65692	5.47017	6.82831	5.9136	3.7315	4.06377	8.22016	4.43556	8.01007	3.74128	4.64018	7.80767	5.21739	6.70608	3.81606	7.60521	5.79511	7.47874	8.1734	8.23792	6.49045	9.99075	6.87557	10.3009	7.58416	7.74226	7.87097
GSM2235830	A	low	10.8703	8.96719	3.23373	7.42769	8.62668	5.72399	3.90176	9.61254	5.2819	7.26932	5.02994	5.11086	3.50195	6.28777	4.39424	6.60598	5.11118	5.5871	9.47485	3.85437	3.13296	6.02971	6.54218	5.30562	3.51778	4.23774	7.47481	3.53622	8.48521	3.53675	4.03663	7.74815	5.51405	5.12346	4.06143	7.73253	5.45775	6.31736	8.71528	7.01059	7.10178	9.81932	6.24348	8.72942	7.65489	7.4643	7.37866
GSM2235831	A	low	10.0543	6.83751	3.39101	7.91444	9.21495	4.2506	3.55915	7.92123	4.44553	7.41049	4.53043	4.55989	4.56602	8.44299	5.15187	5.75328	3.944	5.01937	7.8069	4.78889	3.4095	6.61063	5.49589	5.72573	3.68539	7.66111	7.76153	3.79763	8.68964	3.85252	3.75029	7.12056	5.62772	5.66687	3.92288	8.2127	5.78661	6.9451	8.80488	7.98379	6.76915	9.90891	5.88968	9.33999	7.10395	7.53169	7.4959
GSM2235844	A	low	10.0335	7.79627	4.07972	7.79221	9.30036	4.28198	3.64168	8.36306	5.68405	5.8929	4.08279	3.96969	5.26835	5.92177	4.25701	7.07156	3.51023	5.17253	8.62034	4.43553	3.58246	5.52053	6.74466	6.31924	4.01713	4.84713	9.02487	4.7979	6.75399	3.56777	4.6846	7.46787	5.93184	7.22714	3.81655	7.3075	5.84226	8.09278	7.78553	8.66074	6.64793	10.0577	6.95761	10.5673	7.84265	7.58431	7.45059
GSM2235845	A	low	11.1262	8.36053	3.43956	8.76653	8.94678	4.91765	4.30561	8.82214	4.66061	5.45327	5.1154	5.87166	4.62172	6.0002	4.64143	6.16717	3.56282	5.77991	9.03875	3.95484	3.18241	4.77068	6.2301	5.71828	3.9938	4.15769	8.44053	4.06048	8.52482	3.98043	4.0667	7.72023	5.74559	6.44299	3.83008	8.42721	5.64064	8.15137	9.33222	8.31183	6.24859	10.0025	6.83746	10.1442	8.26579	7.3978	7.99576
GSM2235847	A	low	12.0542	8.62861	3.75184	8.8	8.53876	3.94944	3.54008	9.48367	6.01144	5.52788	4.80442	6.05769	3.92637	6.27982	5.02879	7.59348	4.9168	5.73626	9.08449	2.60937	3.21042	6.07345	6.13672	5.79285	3.23708	3.87752	8.44297	4.97015	8.31038	3.14327	3.5456	6.88823	5.67015	7.04465	4.97501	7.9107	5.93113	7.07177	9.05075	7.62107	6.72542	9.03709	6.54505	10.5484	7.65859	7.16714	7.92064
GSM2235851	A	low	10.1029	8.39657	4.14115	8.86412	7.64177	5.75345	3.78835	7.84276	5.2621	5.35494	4.00741	4.11642	3.61945	5.61742	4.68551	6.11803	4.60994	5.10027	7.94159	3.63361	3.37248	5.86956	5.99448	5.54774	3.66736	3.82328	7.17968	3.43372	7.13661	3.44652	4.84935	6.37275	5.99224	5.76894	3.7551	7.36596	6.86613	6.77868	8.5501	7.85451	7.43533	10.2599	6.75763	8.88232	7.39426	6.7688	7.23301
GSM2235853	A	low	11.0729	8.14873	5.30454	8.05104	8.91773	4.86436	3.50774	7.56721	5.08462	5.7702	5.21306	3.99973	2.99821	5.36646	5.1787	6.29589	4.99068	5.43342	9.05685	3.22398	3.71067	5.76606	5.69847	5.1175	3.27156	3.78911	7.63653	5.0527	7.19889	3.44135	3.85249	7.48235	5.62896	5.92878	3.96434	8.82731	7.12533	7.11416	8.27025	7.61724	6.98123	9.75052	6.74674	9.39527	7.99071	6.74671	7.63273
GSM2235855	A	low	10.8895	7.46375	4.11501	9.42843	9.09724	3.57903	3.4693	7.50992	5.23471	5.46098	4.53287	4.51748	4.87668	6.36817	5.67654	5.86761	3.59457	5.66773	8.98653	2.81996	4.29617	5.19532	6.05533	5.29362	3.00614	3.29347	7.74853	4.35982	6.89644	4.0491	3.58807	6.64938	4.95186	6.05325	4.02357	7.87357	6.11262	6.93636	8.19997	7.41827	6.20156	9.37075	6.14586	10.2913	6.84266	6.54624	7.21103
GSM2235880	A	low	10.6584	8.32762	4.52737	9.65164	9.35529	4.31853	3.26413	7.634	5.30834	5.18042	4.85875	5.24206	3.45815	5.99789	7.62199	6.63506	4.01932	5.68711	8.87662	3.03529	5.73695	6.18356	5.84038	6.42735	3.65715	3.2407	8.22016	4.17919	7.64203	3.39105	3.63996	7.0917	5.85331	6.03074	4.01285	7.00953	6.29423	7.42447	9.20166	8.3365	6.45913	10.2197	6.37826	8.40492	7.79235	7.81968	6.44505
GSM2235906	A	low	11.4512	9.40745	3.59659	8.90562	9.4508	4.23192	3.31143	8.91762	6.52026	5.36549	4.28519	4.63765	4.18761	7.0644	5.54188	7.19435	5.91877	5.30645	9.13935	3.16667	3.8534	5.71795	6.51133	6.53652	3.31301	3.83492	9.05843	5.32927	7.80373	3.3738	6.33385	7.46097	5.99138	6.51547	4.26716	7.50209	5.9087	7.50525	8.24668	8.5534	6.34555	10.0577	6.91877	8.74566	8.23604	7.48557	7.49189
GSM2235907	A	low	11.6515	9.51594	4.44634	7.80353	9.62536	4.08434	3.26267	7.90538	6.83374	7.33235	5.62866	3.96923	3.80538	8.51695	5.71075	8.61558	6.05052	5.26631	8.50869	3.33942	3.31652	5.25478	6.21999	6.21609	3.52665	3.35375	8.95175	5.64309	7.74714	3.15707	4.20556	7.08853	5.78357	8.1198	4.89515	7.17759	6.3341	7.74664	8.65754	8.41141	7.02227	9.96828	7.75122	9.04796	7.98464	8.00068	7.41153
GSM2235921	A	low	11.2796	8.49185	3.85792	7.85743	9.6433	4.65069	4.09128	8.35054	4.79244	5.56482	4.91912	4.03433	3.49917	6.24205	4.90061	5.90534	5.46568	4.59443	10.8026	3.75663	3.6443	6.14169	5.74034	7.28877	2.78933	4.35134	8.93983	4.54562	7.82378	3.44896	8.70195	7.29036	6.09374	6.18717	3.8906	7.26571	6.65293	8.01976	8.35783	8.63398	6.89791	10.1475	7.44458	7.97626	8.30551	7.56844	6.84591
GSM2235922	A	low	11.6289	8.96842	5.37286	8.06982	9.40322	4.38533	4.34877	10.0356	6.0243	5.52284	4.82862	4.25016	3.0281	6.59021	4.57303	6.98866	6.02959	5.33702	10.4584	4.65473	3.4045	6.42054	5.93084	6.96545	3.33893	3.19717	8.829	5.90149	8.7142	3.28079	8.40867	7.8984	5.68166	6.04851	5.38709	8.81143	6.3185	6.29682	8.11092	8.71557	6.10231	8.74559	6.88984	9.13011	8.31842	7.51078	7.01874
GSM2235927	A	low	10.9947	7.15088	4.34021	6.80709	8.7816	3.96396	3.15783	9.19684	5.50019	5.32076	4.63829	4.60227	3.3019	6.40808	5.63062	6.31633	4.2423	5.08836	8.5033	2.80678	2.95311	5.84037	5.9815	6.81767	3.08991	6.42814	8.28086	4.49261	6.55192	3.24715	4.82063	8.02717	6.02318	5.58947	4.6797	8.10669	6.28763	6.95855	8.94319	8.99018	7.32408	10.1103	7.10639	8.7879	8.03828	7.69601	7.05219
GSM2235930	A	low	11.945	8.38023	4.04305	8.58249	9.56923	4.96594	3.44965	9.85849	4.77016	4.99693	4.73084	6.45791	4.30096	5.12131	5.79175	7.28504	4.99886	6.75122	10.4071	3.15708	3.51106	6.23743	5.45352	5.73159	3.67472	4.32846	7.94587	5.44298	7.62829	3.14176	8.82276	7.62574	5.13182	5.71566	5.02817	9.2282	6.35963	5.92753	10.8685	7.85451	6.64116	9.77151	5.72474	7.94434	7.60616	6.77891	6.80512
GSM2235931	A	low	9.95146	7.55425	3.96993	7.78449	10.3052	4.69879	3.56439	8.67761	5.08545	5.0934	4.75236	6.15986	3.12763	6.40084	4.40203	6.61903	4.46921	4.78702	8.58639	3.8814	3.30531	5.72593	5.67192	5.95507	3.37261	3.79058	8.01389	4.63219	7.4153	3.43701	3.54572	7.48782	5.33197	6.72091	4.20461	8.55394	7.00523	7.2405	7.82326	8.34989	6.64452	10.2155	7.10787	8.41352	8.25985	7.38406	7.5556
GSM2235932	A	low	11.4384	7.91972	3.67977	6.12955	6.80344	4.97042	3.16746	10.6706	4.56417	5.48709	4.2304	3.38494	3.82358	5.01651	3.84516	6.11981	4.73739	4.58193	7.75562	4.37509	3.19517	5.19687	4.91457	5.537	3.62975	4.65412	8.29441	5.41671	6.03003	3.31805	6.49075	7.6833	6.71389	6.77005	3.61985	7.85269	6.46517	6.16631	8.76394	8.44141	7.61237	10.3442	7.45905	6.8676	7.26541	7.14733	7.68358
GSM2235936	A	low	10.291	7.46179	3.42058	9.31722	9.84101	5.77124	3.79533	7.17419	4.88126	4.76205	4.66161	5.88718	3.59025	5.27597	6.12187	6.21437	4.50864	4.26498	8.35277	3.22749	5.47829	6.20554	5.75366	6.48354	3.48774	3.7874	7.71899	4.03067	6.50943	3.60533	5.49526	7.54283	5.40738	6.19042	4.22458	7.14899	6.50033	6.48246	8.80626	8.8476	7.23064	10.717	6.43035	8.42431	8.49905	6.90245	6.54765
GSM2235938	A	low	8.70394	6.79437	3.77242	6.17492	11.1461	4.77715	3.67757	7.08521	5.03742	5.48585	3.94051	3.43921	3.63462	7.48241	4.76605	7.41021	5.00813	3.5547	7.63832	3.89561	3.35232	5.97352	6.90608	7.04432	3.76785	3.55364	8.40866	4.38369	5.42836	3.53997	4.5538	7.56857	6.25718	6.67288	4.98315	6.92108	7.54814	7.61026	8.15491	8.86922	7.39761	9.98335	7.14061	8.74258	9.15581	8.09481	8.34638
GSM2235941	A	low	11.2676	9.05203	7.88042	8.65744	9.97229	5.23162	4.89382	7.80236	9.13792	5.63399	4.79796	4.22697	3.65769	7.15761	5.04398	7.20688	4.85689	5.58333	9.55891	2.70735	2.90024	5.63965	6.42362	6.5753	3.63223	3.36898	8.39212	5.35734	7.509	3.3683	4.5952	7.44656	5.72356	7.04465	4.64252	6.72671	6.61451	7.80469	7.44545	8.70102	7.09574	10.1601	7.06883	10.2451	8.03145	7.77441	6.52649
GSM2235942	A	low	8.16166	7.95816	3.39744	8.11875	8.82853	4.86754	3.8865	8.09485	4.88925	4.99856	4.59932	4.31653	3.61562	5.44581	5.06797	5.32537	4.23534	4.82868	8.33975	2.82835	3.91717	5.63555	6.26856	6.43294	3.98582	3.90285	7.82236	3.88892	6.71997	3.35967	4.69296	7.21602	5.81548	6.44673	4.9669	7.25212	6.31527	6.49425	8.18188	8.61024	6.94361	10.0377	6.25663	8.57014	8.41056	7.60687	7.15443
GSM2235943	A	low	11.8097	8.46371	5.21525	9.75411	8.56483	6.00899	3.22038	10.2212	7.31808	5.27204	5.85411	5.19686	3.41589	5.41207	6.51818	6.51271	6.53615	5.63768	9.58356	3.64789	3.39454	5.3944	5.88018	6.95761	3.37344	4.0961	8.89193	5.7372	8.70589	3.21596	5.30789	7.59315	5.72567	6.6613	4.08476	7.04145	6.42559	6.98327	8.72268	8.58066	6.73998	9.50984	7.38195	9.85594	8.18704	7.75436	7.84564
GSM2235946	A	low	10.9038	7.54351	3.6258	6.83708	7.95804	4.68175	3.8114	7.51645	4.52037	4.98958	3.90295	3.56508	3.87972	6.05032	4.30679	5.22405	4.09552	5.64859	8.22445	4.05493	3.55556	4.44235	4.98844	6.36321	3.2009	4.06117	8.19843	6.19927	6.80057	3.19066	7.52136	8.0524	5.83329	5.80474	4.1421	8.91751	7.87398	7.71612	8.88171	8.46603	6.55742	9.85132	7.99743	8.41686	8.14869	7.37755	7.14722
GSM2235947	A	low	10.3192	7.87804	3.87822	7.31398	9.12175	6.58602	3.29506	9.67532	5.09833	4.8784	3.81786	3.73524	3.92768	5.58818	4.82289	5.2895	3.89798	5.75545	8.33496	3.07527	3.57671	4.80684	5.92179	6.67272	3.39675	3.4579	8.10157	6.18677	6.70442	3.54324	5.93008	8.00617	6.06846	6.67766	4.48354	8.18388	7.02131	7.41909	8.07354	8.16289	7.01531	9.6879	8.10737	9.64146	8.16822	7.88674	7.33042
GSM2235949	A	low	11.1429	8.54915	4.29742	8.87786	10.705	4.21882	3.45437	9.19369	5.43628	5.72202	5.0097	3.90418	3.37847	8.55852	4.77539	7.10411	4.86662	4.74152	9.47768	2.64965	3.52651	6.28336	5.92338	6.49365	3.61052	3.66065	8.32024	4.79968	7.73241	3.49855	3.82368	6.9672	5.5858	6.54742	5.32208	8.49393	6.07815	6.89246	8.48775	8.2317	6.5364	10.392	6.38301	9.3583	7.34404	7.19106	7.32961
GSM2235954	A	low	11.7527	8.60147	3.62764	8.91343	10.1161	4.80489	3.4858	9.6448	5.67731	5.53449	4.54896	4.5642	3.98796	6.00413	4.90789	6.88689	4.65865	5.59122	9.42283	3.90223	3.90935	5.79946	5.2655	6.48399	3.61656	4.1171	8.4288	4.85606	8.47451	3.39983	5.97087	7.52098	5.53196	6.281	4.73391	8.60001	5.77303	7.00668	8.9563	8.47002	6.77941	10.1062	7.02997	9.47691	8.15877	7.38106	7.64751
GSM2235956	A	low	11.0464	9.79592	5.26476	7.39159	10.0373	6.3057	3.24725	8.26705	6.57553	5.73726	6.07347	3.87282	3.81725	7.23789	4.5828	7.50766	5.25174	6.19701	9.11531	3.36543	3.31247	5.74526	6.42991	5.69491	3.69607	3.66394	6.48618	4.63625	7.85187	3.59822	5.35393	7.27527	6.1589	6.52668	4.79239	7.65856	6.27142	7.04905	9.16386	8.11811	6.93682	10.0179	6.90355	8.57946	7.74373	7.05186	7.22492
GSM2235960	A	low	10.1557	8.64991	3.44853	7.12198	10.2699	7.09925	3.92781	8.07884	6.72711	5.50452	4.53484	4.02416	4.05995	8.54874	4.8943	6.69502	6.31224	4.5595	8.55263	3.40756	3.49773	4.76295	6.64274	6.4381	3.88125	3.92491	8.20719	5.0789	6.8241	3.25157	5.03696	7.60181	6.34333	7.41838	4.93322	6.89826	6.57786	7.49175	8.67642	8.5534	7.41704	9.55339	7.55398	9.13964	8.12688	7.46781	7.01323
GSM2235963	A	low	9.46547	7.78326	4.01134	7.80179	9.03469	3.94424	3.55335	7.39553	5.00455	5.44534	4.66036	4.17455	3.74123	6.48764	4.99131	6.84915	4.0272	4.21008	8.01395	3.1107	3.39868	5.86917	5.32576	6.8397	3.72277	3.47826	8.26979	4.16479	6.93764	3.6821	3.90255	8.62623	6.39161	6.83678	4.25299	7.68713	6.436	6.83389	8.80353	8.24677	7.41192	10.1685	8.23643	7.69152	8.16681	8.07869	6.79172
GSM2235964	A	low	11.0675	8.01038	3.66868	8.90409	9.8974	5.01156	3.45583	7.43575	4.80184	5.41156	4.6069	4.40607	3.40172	5.90114	6.11658	6.72176	4.90495	5.87313	9.18929	3.24864	4.38182	6.34979	5.2975	6.54579	3.87428	3.4625	8.39927	4.68227	7.95906	3.25109	3.71787	7.25894	5.73227	6.25759	4.44398	8.46128	6.56289	6.75206	8.93483	8.6995	6.30713	10.5402	6.69862	8.95074	8.1856	8.01137	7.60091
GSM2235965	A	low	11.4319	7.93082	4.44537	6.51795	6.05472	4.91824	3.1128	8.2946	9.05048	5.31485	5.13954	5.0171	3.84764	5.1075	3.66514	5.65414	5.06656	5.49667	7.57404	5.46425	3.451	4.50932	5.09803	6.20334	3.56765	4.47829	7.84251	6.53081	5.98508	3.0841	4.71346	8.68776	6.51276	6.06311	5.86396	7.61201	6.08381	6.77372	7.47864	8.08366	5.37209	9.71415	8.54175	5.39826	7.41351	7.44767	6.8189
GSM2235967	A	low	10.9791	7.60308	3.45138	6.1121	7.17252	3.82641	3.52443	8.12345	4.67575	5.43222	4.77268	3.94932	4.08194	6.30893	4.2072	4.90447	7.65277	5.11092	10.4483	6.26214	3.34981	5.37275	5.50954	6.46721	3.42934	3.62344	8.79158	3.73521	5.4988	3.08635	5.81449	8.21691	6.26935	5.68213	4.78732	8.4048	8.21011	6.28287	8.13274	8.01999	6.72233	10.2467	8.45704	7.43386	8.63025	7.6819	7.25273
GSM2235968	A	low	9.79546	8.03467	3.383	3.22083	8.91551	4.49115	3.56691	7.74269	5.1558	4.75461	3.81722	6.43108	5.41946	5.13802	5.84688	6.24211	4.89696	5.16306	12.251	5.97638	3.13103	5.02895	6.06674	6.05415	3.83453	3.23556	7.73477	3.88014	8.81489	3.69812	3.56945	7.43225	5.05578	5.61513	6.5092	7.76561	5.61389	3.89508	9.52742	8.29787	6.38962	9.43617	4.13669	8.02042	7.77957	6.7208	6.81489
GSM2235969	A	low	11.9712	9.18164	3.48298	7.18093	5.49175	4.4555	3.17113	8.61364	5.60878	5.085	5.49734	3.28282	3.61887	5.369	4.05647	5.34903	4.76759	5.80753	8.24224	3.3837	3.36161	5.49612	6.81567	6.01685	3.37564	4.39878	8.63848	6.1396	6.94429	3.66492	6.26716	8.26487	6.96894	6.38949	3.58094	8.69445	7.20502	6.48522	8.46372	8.04046	6.54662	10.078	7.22208	7.11215	7.84992	6.67063	7.4514
GSM2235972	A	low	10.2805	7.04059	3.58171	4.82364	5.65428	4.54775	3.32183	7.15423	4.45693	6.03878	5.81985	3.29289	3.72999	5.38334	3.15562	4.60539	4.79376	4.86992	7.86571	3.67563	3.85746	6.21588	5.81788	5.68867	3.66208	4.72423	8.29321	4.95993	5.07924	3.78346	6.7241	8.92619	7.14085	5.52074	4.73018	7.82735	6.94575	6.07724	8.55464	8.48405	6.04899	10.9603	8.00662	6.8623	8.31842	7.74567	7.52493
GSM2235973	A	low	11.7446	8.7979	3.81625	6.86957	8.17239	8.58223	3.35736	8.63087	4.96929	6.109	5.75096	4.49858	3.31671	5.76564	3.8046	4.6672	5.61303	5.97053	7.47593	3.03627	3.58878	5.82033	6.40763	5.88451	3.8711	3.93808	7.75127	5.16106	5.53714	3.86954	5.87076	7.51193	6.00757	5.53274	4.71061	8.51485	5.98996	6.20057	9.83954	8.08025	6.79801	10.3298	6.69139	6.48755	7.42502	7.06567	5.30288
GSM2235974	A	low	11.2267	6.9406	6.58682	6.15382	5.97852	4.33412	3.51849	8.79165	5.54239	5.97846	6.43134	5.0024	3.66952	5.36589	5.46917	6.23342	6.85285	4.35195	7.59971	3.66775	3.4204	5.40573	5.35997	5.97832	3.9317	5.23762	8.417	4.75392	6.66942	3.72045	8.26533	8.79628	6.25405	5.99476	4.2153	8.77989	6.8818	6.55128	7.52375	9.80606	6.97496	10.474	7.7248	6.64969	8.29464	7.13046	7.95092
GSM2235975	A	low	10.587	6.96123	3.70319	6.0811	7.01461	4.76811	3.19619	7.85479	4.1446	5.15585	4.31511	3.35515	3.19084	5.5283	3.75024	5.87295	5.77152	5.19332	7.04508	3.19632	3.5256	4.14035	6.31022	5.63533	3.99305	4.66595	7.66429	5.96684	5.55757	3.58854	4.65625	8.5545	6.03633	6.59348	3.54863	8.3322	6.9892	6.82843	8.03663	7.50319	6.67923	9.60154	7.40979	8.59105	7.79635	6.90009	8.15366
GSM2235976	A	low	11.1044	8.19044	3.68779	6.54333	7.2342	3.94115	3.86354	9.29586	6.53167	5.3674	5.53643	3.21825	3.01517	4.87023	4.2638	6.73452	5.64585	5.79579	8.9776	2.85426	3.61277	5.75352	6.0277	6.01147	4.12056	4.21037	8.84876	6.11548	5.93335	3.54336	8.03224	8.42717	6.56356	7.14276	3.66358	8.5897	6.93885	6.62469	7.81933	8.15684	7.39349	10.3964	8.74307	6.83257	7.4784	7.36257	7.31969
GSM2235978	A	low	11.5432	8.70123	4.81655	9.20104	9.916	3.07115	3.54398	8.51055	5.72475	6.12744	4.90864	4.21683	3.38716	7.08311	5.47175	7.83486	5.89715	5.30096	8.85298	2.906	4.20599	6.65426	5.48697	6.56556	3.86874	4.14623	7.68243	5.20833	7.28886	3.27819	3.79894	7.27338	5.49862	6.50943	4.81613	7.54819	5.76858	6.76877	8.35169	8.44425	6.60389	10.224	6.2354	9.53646	7.74112	7.53394	7.09991
GSM2235979	A	low	11.0623	9.49139	3.53202	9.41277	9.28041	4.86691	3.31728	7.96712	6.02025	5.67944	4.9808	6.09764	3.5055	7.40019	6.97847	6.20846	5.73184	5.22098	9.59286	3.6833	4.72978	5.43644	5.65186	6.65512	3.33823	3.6222	7.30205	4.43499	7.0442	3.35992	5.74667	7.05349	5.51167	5.58652	4.59977	6.69827	6.25357	6.35764	8.5233	8.29652	6.49625	10.5562	6.69733	7.92534	8.21037	7.31855	6.34571
GSM2235981	A	low	10.8847	8.94457	5.21128	8.3106	9.55382	4.37247	3.50041	9.5161	6.3724	5.87175	5.21391	7.88929	3.02116	6.28985	4.50045	6.46666	6.52334	4.75883	9.56514	3.44068	4.41872	7.30006	5.35997	7.59532	3.57827	3.79819	7.75406	5.66602	7.36989	3.11878	3.92896	7.57294	5.43323	6.22321	4.58803	7.48753	5.94101	6.96541	8.23803	8.17752	6.34175	10.392	7.4531	7.81927	7.8107	7.46085	7.01528
GSM2235982	A	low	12.1224	9.34386	4.10341	8.36226	10.6795	4.70608	5.18411	9.30472	5.64456	5.69571	5.00934	4.96296	3.41236	7.60632	5.33835	6.49371	5.17998	6.33054	9.72482	3.00794	3.04641	5.43053	5.9011	6.3491	3.41675	4.02248	7.35513	6.44646	8.25653	3.42139	5.09126	7.31318	5.77223	6.32404	5.1802	7.71466	5.91024	6.81998	9.4133	7.99281	6.69871	10.4992	6.79828	8.48124	7.9948	7.19603	6.9533
GSM2235985	A	low	11.9712	9.82157	4.09007	8.63395	10.2511	4.36369	6.65789	8.86298	5.76361	5.53991	5.3484	5.59703	3.76796	6.85944	5.00118	6.45057	4.66997	5.34954	9.48346	2.77522	3.80395	4.42617	5.32096	6.48784	3.57754	3.97868	7.70984	6.3924	7.54154	3.4034	5.71245	7.65976	6.57132	7.08157	4.5348	8.29702	6.42313	5.61312	8.55578	7.94754	6.39702	9.8231	6.85368	7.67552	8.08513	6.82271	6.32506
GSM2235986	A	low	9.71579	8.19951	3.56502	8.93437	9.74521	4.61211	3.20085	7.27975	5.25955	4.77981	4.77335	5.28929	3.8937	6.6638	6.29646	5.07783	3.70288	5.33289	8.51915	3.54535	5.28023	5.40416	5.38761	7.1056	3.41247	3.43903	7.93783	4.52501	6.48244	2.9804	4.25033	7.20441	6.0441	5.59799	4.00237	7.28153	7.09304	6.78371	8.63366	8.61753	6.75719	10.3824	7.18224	8.28963	8.92172	7.49216	6.88686
GSM2235988	A	low	8.92247	7.00812	3.77993	8.77522	9.8806	4.14281	3.44601	7.14444	5.399	4.97912	4.12111	6.12689	3.44522	6.0431	7.0121	7.05572	4.27992	5.90105	8.18027	4.91857	5.40365	4.91008	6.28541	6.31066	3.67093	3.85371	7.98831	3.68047	6.06932	3.76572	3.66846	7.73364	6.051	6.29218	4.27722	8.21728	6.4598	6.90764	9.50591	8.44279	6.83461	10.368	6.89122	7.83868	8.3398	7.0831	7.12644
GSM2235993	A	low	10.8041	8.35075	3.98909	9.05716	9.72144	3.27862	3.31609	9.49326	4.92241	5.41709	4.62716	5.42482	3.46652	5.88816	5.6476	6.21483	4.31867	5.29489	9.38035	3.86275	5.23275	5.27364	5.47632	5.99137	3.45215	3.39697	8.01595	5.3114	7.22481	3.32622	4.42772	7.36351	5.14905	5.61617	4.44573	8.199	6.59809	6.74236	9.22375	8.17147	6.356	9.67553	6.31046	9.65972	7.52042	7.38837	7.27913
GSM2235995	A	low	10.4825	8.30737	5.8735	6.75379	10.0846	5.87748	3.56014	7.31064	5.70168	5.79751	4.35976	3.93995	4.13526	7.39249	4.31169	6.05514	4.87399	6.09055	8.40664	3.0682	3.25787	5.98466	6.42131	6.56269	3.48482	3.3419	8.58404	4.44326	7.25352	3.4642	5.18544	6.66315	6.17531	6.85695	5.05	7.21368	6.10285	7.87502	8.85322	7.98831	7.00571	10.1143	7.82963	9.53288	8.25615	7.38238	7.66942
GSM2235997	A	low	12.2078	9.79946	3.77645	8.76369	9.04176	7.52086	5.40764	8.80509	5.65233	6.71591	5.92439	4.45188	3.50639	8.32242	4.88689	6.32656	6.11009	5.28019	10.0639	3.12423	3.11967	6.19048	5.70756	5.82653	3.49778	4.08665	7.09005	6.00121	8.22534	3.20442	6.74481	8.18386	6.20186	6.96079	4.81736	8.83961	6.57786	5.89473	9.67645	8.22171	6.32055	10.1855	7.44938	6.67255	6.58886	7.34838	7.06709
GSM2235998	A	low	11.4125	9.65805	3.60014	7.52046	9.461	7.61956	3.35721	10.5475	5.71909	6.03878	4.38714	4.35527	3.35895	5.96057	4.61274	6.53077	5.07594	5.90236	8.95327	2.99394	3.32642	4.9844	5.50485	6.51829	3.22145	3.48928	8.29669	5.15236	8.46398	3.46972	5.67439	7.494	6.37759	6.12666	4.1144	9.03626	7.0489	6.44669	9.11204	8.3819	6.76484	10.1939	6.88008	7.24587	7.69051	7.48156	7.23752
GSM2235999	A	low	11.4828	9.73753	3.69825	7.78703	10.0056	4.53197	3.40141	8.48595	6.28997	5.34327	4.3922	4.51269	4.21956	6.46189	5.66036	5.64901	4.89156	5.49422	9.00444	2.74328	3.34526	7.85362	5.84197	6.50717	3.51013	3.38893	8.32586	4.81666	8.33386	3.36309	3.62612	7.41523	5.95341	5.87697	4.73228	7.53296	7.35891	7.52099	9.07373	8.46867	7.11913	10.3063	7.32449	8.17618	8.3817	8.21305	6.57233
GSM2236000	A	low	11.9537	9.4105	6.01385	8.64065	8.37792	4.62387	3.37305	10.9738	4.91053	6.66407	5.47362	5.67856	3.4597	6.06287	4.44834	6.89701	6.77886	5.60501	9.99916	3.5296	3.31427	5.2717	5.03128	6.70831	3.73467	6.52168	8.56881	6.16862	8.25183	3.1227	8.79537	8.10575	6.94412	7.00303	4.84344	8.81714	7.09961	5.53047	9.64782	7.68497	7.06854	9.98335	6.82827	6.37749	7.95727	6.05918	5.79344
GSM2236002	A	low	10.616	7.75099	3.53585	7.50505	8.55729	6.50785	3.44583	8.18449	4.69667	5.43064	3.93365	4.24593	3.96684	6.99704	4.04569	6.87672	4.39907	4.48401	11.4691	2.36343	3.23497	5.69635	5.72112	7.02332	3.84648	3.5151	8.99928	4.14758	6.96933	3.27121	7.44334	7.97482	6.06113	6.59087	4.6187	8.70537	6.62659	7.9789	9.01801	9.57072	7.0953	10.3202	7.46122	7.67966	9.00664	7.59664	8.09468
GSM2236004	A	low	10.616	7.8311	3.82077	8.73785	9.15508	5.73916	3.68061	9.01348	4.79987	6.1459	4.54812	4.04118	3.6174	6.12596	5.3391	6.09	7.63929	4.93849	9.61775	4.4566	4.42485	5.61499	5.43252	6.50528	3.63935	3.40471	7.39914	4.27278	7.02617	3.45932	8.74769	7.23643	5.64683	5.69882	4.33151	7.66155	6.0377	7.19292	8.314	8.34598	6.51114	10.4687	5.8113	8.81095	8.35475	7.795	5.71934
GSM2236006	A	low	10.4291	7.24849	3.71339	6.79685	10.3519	5.29804	3.92101	8.44682	4.42937	5.17247	4.10276	6.11431	5.33864	4.97794	3.99672	6.53456	4.65646	4.8556	8.17024	3.17431	2.64878	4.25336	4.9085	6.62302	3.3851	3.68126	8.58404	4.0654	6.68886	3.52496	3.89179	7.07859	5.17471	5.79636	4.54673	8.6722	7.46786	6.57273	9.6634	8.09548	6.33937	9.04595	6.72547	8.11547	9.08116	7.18117	6.88221
GSM2236009	A	low	11.7606	8.37578	3.57232	9.09236	8.96473	4.36971	2.96499	9.16365	4.60267	5.83665	4.62686	6.60418	4.04666	5.39116	5.69979	6.14522	4.64799	5.98734	9.10108	3.53618	4.46389	5.29415	5.94245	5.97788	3.66415	4.00505	8.43818	4.71298	8.19554	3.30999	3.69139	7.13315	5.65415	5.98192	4.93952	8.28771	6.33982	6.97855	10.8168	8.60872	6.6217	10.0821	6.69778	7.58004	7.71569	7.51654	6.80256
GSM2236010	A	low	10.1557	6.41881	3.68903	9.07131	9.66108	5.42315	3.24085	7.20852	4.57824	4.89569	5.14639	4.81865	3.66671	4.86638	6.68433	6.09775	4.01318	5.25549	7.29897	3.70578	5.49717	5.36723	5.4115	7.46177	4.01331	3.37131	8.42534	3.72468	6.42127	3.25958	5.10266	7.05349	5.63215	6.47174	4.35429	8.66589	5.84188	7.51673	8.41667	9.82611	6.41114	9.72044	6.34716	7.80113	8.5812	6.85753	7.04098
GSM2236011	A	low	11.7446	8.084	3.55301	8.6798	10.6585	5.19388	3.8007	9.31686	4.54835	5.29618	4.34328	7.53742	4.81705	6.70463	6.30139	7.00327	5.5532	5.68928	9.06601	3.34857	5.00002	5.18774	5.61431	6.39225	3.41618	3.60384	8.19188	3.89351	7.4188	3.24648	6.33333	8.09126	6.04711	5.58882	3.88736	8.69127	6.81196	6.84237	10.5992	8.8031	5.96401	10.4201	7.31464	8.35523	8.79944	7.31814	6.84323
GSM2236019	A	low	10.8609	7.90306	4.0999	8.90254	10.0413	5.38789	4.89041	9.01721	5.55895	5.54365	4.12377	4.35737	3.62076	7.90021	5.58009	7.0573	5.3632	5.64984	9.46896	4.10976	3.62517	6.18705	5.83832	6.53795	3.75682	4.48232	8.47672	4.34928	8.34563	3.22644	6.17752	7.77122	5.06171	6.33423	4.2569	8.91161	7.00043	7.47511	7.9237	10.0136	6.95664	10.2378	7.58381	7.69356	10.0367	7.49969	7.32041
GSM2236020	A	low	8.99727	7.46309	6.83165	8.09822	11.0285	4.06878	3.46406	7.41975	5.43837	5.17411	4.69068	4.98746	4.14002	7.43983	4.71187	6.3724	4.67624	5.22419	8.22139	3.62376	3.66812	5.72753	6.14184	7.09328	3.78186	3.92789	8.60724	4.25222	7.0748	3.5988	4.09383	7.38408	5.30854	6.96124	3.76498	8.09289	6.67447	7.95181	8.05158	8.9141	7.41563	11.0582	7.35302	9.65972	8.67686	8.03926	7.72693
GSM2236023	A	low	9.33923	7.22674	8.51169	7.46891	9.97229	4.37664	3.21099	8.54494	5.13189	5.08796	4.18708	3.39793	3.5514	6.77617	4.38123	5.47203	4.12765	5.49997	9.17409	3.78425	3.59382	6.02971	6.27079	6.49653	4.0938	3.9974	8.417	5.44713	6.54319	3.40958	5.63866	7.6833	5.66438	6.79981	3.82319	8.58864	6.31363	7.17029	8.05935	9.21931	6.76234	10.5097	7.52193	9.93756	8.44371	7.86403	8.28866
GSM2236028	A	low	10.2259	6.38024	4.99495	8.40316	10.837	6.23574	3.798	8.52947	6.96438	4.34281	4.07849	3.60064	4.58027	5.68639	4.57836	8.10457	3.41673	5.79751	8.66848	2.75581	2.9875	5.04145	6.22107	6.03669	3.37594	3.31382	7.98534	5.02545	7.24166	3.21063	4.11292	7.18326	5.35497	6.69989	3.63098	6.5258	5.5252	7.32185	7.90961	8.19097	6.52875	8.7789	6.42118	10.0006	7.30885	7.46997	8.60925
GSM2236029	A	low	9.83567	6.61305	3.84725	7.11596	9.46986	4.81559	3.19922	6.55387	4.91966	4.94787	4.30121	4.09326	3.88786	6.15128	4.61336	5.95961	3.81499	4.80883	8.48296	3.13828	3.73603	7.04262	5.35552	6.96868	3.97026	5.00352	8.65953	4.15677	5.22728	3.12335	3.83565	7.48642	5.97412	6.2336	3.82052	8.06384	6.40373	7.17743	8.50783	8.57056	6.46626	10.368	7.61063	8.92845	8.32835	7.71899	7.94306
GSM2236032	A	low	11.0464	8.19368	3.62542	7.64611	10.4982	4.01801	3.37715	8.21906	6.17029	5.39775	4.43629	4.79228	3.39461	7.33094	5.70129	6.80358	4.79341	5.454	8.64988	4.62098	3.32267	5.90707	6.60106	6.93509	3.60308	3.89513	8.50123	4.86756	7.16126	3.27227	3.89114	7.60181	6.06373	7.2826	4.66809	7.01981	6.6137	7.04423	8.52783	8.746	6.80106	10.4992	7.45152	9.8531	8.12688	7.66214	7.83531
GSM2236033	A	low	10.7618	8.03387	3.90991	8.55919	9.14375	5.03047	3.68146	8.41339	5.17825	5.07489	4.38186	7.04996	3.21563	5.55902	5.83882	5.73187	4.31108	4.98151	9.01117	5.1089	3.91859	5.68108	5.39163	6.56653	3.49748	3.84914	7.85025	4.43024	6.5931	3.55083	6.50064	8.18386	6.57679	6.25176	3.98371	7.04594	6.82435	7.82015	9.9844	9.52829	7.08239	10.406	8.43535	8.02332	8.28702	8.07285	7.3136
GSM2236034	A	low	12.1127	8.10581	4.96165	8.53122	7.68847	3.25641	3.44148	10.5453	5.16876	5.58447	4.42111	4.11695	3.86353	6.5951	4.95258	6.21351	3.86481	5.38082	8.83221	3.08601	3.84725	6.33086	5.70652	5.56655	3.54346	3.82688	7.91511	5.14138	7.81568	3.46788	3.6764	8.10407	6.2599	6.4696	5.17827	8.90457	5.48341	6.55083	9.01653	8.36697	6.46374	10.2467	6.80516	9.92019	7.05636	7.27011	7.36638
GSM2236036	A	low	8.51471	7.79119	4.00577	8.63265	9.27378	4.10912	3.54828	7.77825	5.06263	4.74318	4.16995	5.53005	4.35609	4.8822	6.56727	6.20894	3.88766	4.25159	7.96698	5.54867	4.26781	5.25632	5.55042	5.96615	3.75929	3.03149	7.57055	3.55659	6.30587	3.40805	4.87461	7.8313	5.43473	5.83454	4.29023	6.93754	7.6179	8.61728	8.38923	7.96275	7.03902	10.2556	8.03583	8.69031	8.12181	7.70255	6.40574
GSM2236039	A	low	10.9136	8.838	3.80835	8.77663	8.57862	4.60874	3.88025	9.90739	6.01023	5.57725	5.09217	5.77633	3.63712	5.59539	5.43707	7.50178	6.17148	6.12194	10.863	5.15845	2.99566	5.63555	6.21884	5.83797	3.90697	3.87405	7.83677	3.90294	7.63292	3.58134	4.70071	7.67972	5.8228	7.17703	5.11219	7.69248	5.93267	6.52828	8.77282	8.97232	6.88833	9.8831	6.64908	7.822	9.01468	7.5771	7.57986
GSM2236040	A	low	7.58958	7.14363	4.10341	7.23737	9.61246	4.83875	3.69974	6.82536	5.16456	5.34624	4.48777	3.7737	3.71563	6.92456	4.54388	6.97067	4.07522	4.37478	7.8218	3.25453	3.75599	6.63651	6.49494	6.26978	3.61525	5.00157	8.37445	4.23895	5.69938	3.30572	4.64995	7.74194	6.51365	6.56465	4.33216	6.99754	6.96313	7.54828	7.83938	8.47002	7.31591	9.99075	6.60613	9.3583	8.24417	7.64542	7.26116
GSM2236042	A	low	10.7112	7.49626	3.44839	7.724	9.09843	5.48523	3.49087	8.59888	4.81747	5.18443	5.12475	4.61318	3.85873	6.03042	4.91631	6.79269	4.51215	4.72982	9.70433	3.88615	4.02547	6.69936	5.82088	6.65052	3.78782	3.65178	7.808	4.27928	6.75108	3.59924	7.32152	7.27981	5.85578	5.70886	4.47166	8.23181	5.97173	6.53332	8.01224	8.53459	6.80839	10.1855	6.70866	7.45257	8.13412	7.43418	6.74481
GSM2236045	A	low	9.63968	6.83156	3.46077	8.20288	9.30965	5.24571	3.7517	8.97504	4.34253	4.55715	3.95562	3.61059	4.10832	6.60039	4.199	6.83535	3.46857	4.08357	7.52347	2.64711	3.11504	5.21905	5.21868	5.62387	3.65919	3.33868	8.44781	3.54423	7.0006	3.467	3.82443	6.97818	6.46229	6.85303	4.11958	8.31171	6.66646	7.80538	8.81011	9.18286	5.96289	10.1348	6.88056	10.1533	8.87988	6.89382	7.48536
GSM2236046	A	low	10.9947	7.48515	3.69523	7.67087	9.82469	4.31147	3.76745	7.76564	5.03689	5.22295	4.61102	3.5794	3.49279	6.04631	5.06377	6.203	4.28415	5.4209	7.82921	2.80335	3.77299	6.60417	5.45352	6.15309	3.46686	4.54624	7.98424	4.23921	6.87783	3.5787	4.29087	7.78719	5.66273	5.84434	4.36709	7.76479	7.45678	7.34843	8.45615	8.0908	7.00443	10.224	7.61169	8.48336	8.0717	8.08649	7.45936
GSM2236048	A	low	5.99995	4.48759	3.68702	5.34121	8.40849	4.74758	3.48832	6.65771	3.95935	4.80735	3.81642	3.1586	4.08036	4.72921	4.67033	4.23211	3.06598	4.77901	6.59666	3.02438	3.55254	4.72968	6.46637	6.94738	4.99931	3.80485	9.08503	4.77194	5.02979	3.91041	7.35077	7.51682	6.17447	6.25841	4.99715	7.71937	7.18385	8.85352	7.37951	9.09291	6.76613	10.07	7.94639	9.98648	9.47943	8.20531	8.62933
GSM2236049	A	low	11.0411	6.6052	4.01301	8.9978	9.70839	5.83638	3.4265	8.25808	3.94258	4.36967	4.54697	4.79573	3.62121	5.74082	6.47569	6.38356	4.02204	6.60296	7.22216	3.28651	5.28158	5.50774	5.53329	6.18992	4.1865	4.0502	8.24419	3.24825	7.55529	3.55749	3.45879	7.47203	4.94808	5.87204	5.19731	9.20257	6.69516	8.20126	8.23991	8.05686	7.33087	9.74023	6.97359	8.77613	7.34114	7.82601	8.50958
GSM2236050	A	low	8.68941	6.57214	3.48952	6.83769	8.35284	5.6512	3.98543	8.69464	4.15844	6.4087	5.08661	4.18015	3.83012	4.91476	3.92537	7.59708	7.13525	4.10184	8.29699	3.57846	3.1662	6.98101	5.43345	6.90056	5.47654	3.56646	7.90731	3.84548	6.04599	3.55736	8.38185	8.6755	6.37759	6.02478	4.09353	8.81476	5.86294	6.20057	8.19612	8.56056	6.99291	10.078	6.44733	7.14703	8.14574	7.55736	7.06989
GSM2236052	A	low	10.4142	8.02217	3.47443	8.3552	9.06294	4.92052	3.53376	7.94343	5.34561	5.14304	4.52222	5.40757	3.99413	6.22654	4.5932	7.61816	5.65876	5.31174	8.0233	3.44625	3.39942	5.90876	5.87393	6.11389	4.53522	3.11594	7.81864	3.65296	8.52369	3.32455	5.46585	7.48782	6.19651	6.16249	4.27567	7.49335	7.39998	8.14285	8.13549	8.2305	7.17866	10.1981	8.0079	8.74413	8.30551	7.42285	8.29909
GSM2236055	A	low	10.7157	8.33109	3.49295	10.2368	9.16361	4.711	3.73231	9.00867	4.36402	5.06522	3.82464	5.70488	4.7286	6.26427	4.69443	6.21437	4.35568	5.1201	10.1184	4.33848	3.42369	4.95784	6.34265	6.81142	3.78204	3.26438	7.78039	3.76304	7.33223	3.56994	7.02849	7.61708	5.35607	5.90252	5.28794	7.69096	7.20328	7.16419	8.12729	8.62211	6.75368	10.8507	7.10395	8.44639	8.76136	7.42677	7.2383
GSM2236056	A	low	9.7208	7.14667	3.94525	9.54822	10.2348	3.79341	3.55436	6.38756	4.34444	5.31965	4.16301	4.94416	3.58394	4.75991	7.27143	5.12572	3.67099	6.0305	6.91966	3.57693	6.25908	5.62875	6.50497	6.56702	3.48793	3.69941	7.75594	3.54696	5.47165	3.59624	7.75711	7.33325	5.03081	5.96139	3.95228	8.69026	6.45036	6.77322	8.61611	8.52026	6.92571	10.9603	6.31559	7.74953	9.02798	7.35742	7.32961
GSM2236062	A	low	11.5859	9.64154	3.50772	9.3864	10.8641	4.96407	4.1499	9.55577	7.08255	5.58406	4.29714	4.71309	4.04308	8.12332	5.69832	6.73303	5.67513	5.61302	8.9978	3.37333	3.06105	6.97197	6.7829	7.15518	3.43924	3.65203	8.21688	4.38778	7.97507	3.31464	4.23874	7.22312	5.28214	7.16623	4.55412	6.80146	6.3185	7.02887	7.69907	8.62795	7.17015	10.893	7.9286	8.60333	8.0445	7.6772	7.20212
GSM2236064	A	low	11.4384	9.47882	3.9208	8.91804	10.0154	4.16562	3.53815	7.95308	6.51436	5.41941	4.71813	3.86486	3.14305	7.69252	5.48188	6.83589	4.95112	5.78716	9.03875	2.73228	3.25894	6.44866	6.02989	6.822	3.52394	3.02277	7.55768	4.23977	7.18448	3.23238	7.42933	7.51123	5.92923	6.39997	4.44223	7.37633	6.36693	7.82843	8.00635	8.48974	6.96922	10.603	7.31098	8.73323	8.52685	7.77441	7.13428
GSM2236065	A	low	9.44419	7.33122	3.40766	9.44824	10.4559	3.97312	3.33093	8.14934	4.52011	4.56281	4.23565	7.78026	4.91805	5.01096	5.70275	6.33493	4.54457	5.04522	9.05903	4.09916	6.53415	7.72288	5.51185	5.90052	3.71853	5.47885	8.76122	3.77457	6.30427	3.65705	3.29544	7.82668	6.43238	6.19243	3.81671	8.57623	5.35891	6.38502	10.8876	8.24797	6.13225	9.53296	6.59704	7.6941	7.83737	7.59021	7.40372
GSM2236067	A	low	10.5306	6.57667	3.61509	8.23627	10.1629	4.48143	4.20564	8.68806	4.59309	5.64145	4.85911	6.24594	5.30655	9.27554	4.54677	6.95481	4.75378	5.29167	8.27975	3.60556	3.23252	7.847	6.8681	4.93079	4.68574	4.24109	7.6186	3.44206	6.53715	3.99017	3.6413	7.42063	5.47103	7.47574	4.01472	8.66589	4.67537	7.47754	9.53356	8.31183	5.3395	8.70786	6.22554	9.56656	7.24693	6.94234	7.97287
GSM2236070	A	low	10.3334	7.61059	3.36859	7.58058	7.20327	4.92502	4.27277	8.27044	4.98939	6.39031	4.69921	3.43655	4.27849	5.9283	3.79463	7.40506	4.82929	5.14027	8.59173	3.99871	3.124	5.59795	5.87598	5.46081	4.6108	3.86722	8.3491	5.06313	7.08881	3.93146	6.28017	7.41657	6.00628	6.12584	4.00127	9.42251	5.78105	7.22648	8.13641	8.35792	6.80147	10.5665	7.0339	10.4727	7.47604	7.17623	7.7475
GSM2236071	A	low	9.01232	5.91319	4.19786	8.06481	9.55228	5.02158	3.66493	7.60415	4.46823	5.27593	3.98246	4.02983	4.05506	5.80779	4.32526	6.8006	4.26211	4.51533	8.19333	4.05416	3.16463	6.58227	6.06353	6.27813	5.22287	3.62949	8.55599	4.42422	5.88465	3.77541	3.75929	7.45469	5.75851	7.00434	4.01699	7.73172	5.9068	7.62652	8.41034	8.5103	7.23154	10.4152	6.88611	10.4093	7.98666	7.85961	8.14933
GSM2236074	A	low	10.8041	8.10341	4.3802	8.00794	8.76926	3.26451	7.11988	8.26161	6.21624	5.66194	4.60632	4.03033	3.76919	6.56098	3.92828	4.65393	4.40277	5.1809	9.27683	7.02903	3.43039	4.28622	5.65437	7.47325	4.27033	3.18124	8.66472	4.24324	7.42444	3.20614	4.54114	8.14402	6.07334	6.23005	4.25869	8.09289	7.19381	7.55196	7.04502	8.86418	6.31579	10.7854	7.29353	7.86287	8.31162	7.46085	7.28216
GSM2236076	A	low	10.396	6.80862	3.70908	7.70894	9.31352	3.90736	3.34694	9.61133	4.34269	5.04416	3.8455	4.03357	3.78345	5.84124	4.23539	5.53751	4.35234	6.47414	9.13195	3.47422	3.70976	4.71159	5.65336	6.08899	4.10219	3.25086	8.0651	4.78656	7.13027	4.12219	3.28043	8.15726	5.96811	5.51499	4.40144	9.10313	6.14566	6.74331	8.86667	8.29269	6.05434	9.75052	7.05175	8.24388	7.48504	7.84254	8.03035
GSM2236077	A	low	8.84336	7.23732	3.57906	8.35401	10.23	4.73717	3.24821	7.81058	4.23533	4.73447	4.53128	3.96304	3.76602	5.42777	4.76062	4.99056	3.62921	4.95646	7.92737	2.8718	4.29511	5.85366	5.75005	6.36502	4.43493	2.91353	8.24748	5.21197	7.04781	3.33928	5.61231	7.36021	5.59629	5.94336	3.53963	8.25188	6.94446	7.64368	7.48993	7.99955	6.44421	10.0025	7.78748	9.64525	8.30078	8.00225	7.96079
GSM2236078	A	low	9.41225	7.4013	3.53031	6.86894	7.63387	6.68088	3.47257	8.49182	5.00209	4.79875	3.76545	4.95192	3.93553	5.56557	4.27185	6.8707	4.46955	4.55732	9.03422	3.13602	2.94016	5.44347	6.45449	7.60396	3.8595	4.06896	7.95301	3.82317	6.12892	3.33698	6.78479	7.6862	6.20927	5.9457	4.36976	7.05692	7.20146	7.36787	8.36725	8.82948	6.96524	10.251	7.16821	7.88369	8.37413	8.0997	7.64568
GSM2236079	A	low	10.9187	8.4093	3.62434	8.10237	9.80326	3.70241	3.24523	8.06613	4.65958	5.20744	4.21792	3.35758	3.33535	6.26014	4.08864	5.614	4.50013	5.3394	7.99369	3.56068	3.13875	4.79847	5.70955	6.50962	3.88233	4.12131	7.59403	5.72313	8.25653	3.4379	6.14217	7.60843	5.80454	6.29921	4.57715	8.44478	6.75298	7.90704	8.26616	8.39143	6.36786	9.92365	7.23374	9.70325	8.43732	7.95934	8.21242
GSM2236082	A	low	9.31498	7.43417	3.86383	8.93437	10.3615	5.13159	3.34732	8.53725	4.6258	4.43467	3.99385	6.87447	3.52801	5.164	6.43231	5.58451	3.37588	5.48234	6.06715	4.41407	5.32987	5.25441	6.49729	6.38024	3.52643	3.65053	7.17968	3.68116	6.47173	4.54848	3.91609	7.1789	5.53312	6.27598	4.17339	8.20623	6.48013	6.18945	8.59276	7.66848	6.25025	10.0141	6.1882	8.14427	8.03145	7.47886	7.00436
GSM2236083	A	low	7.83957	6.50296	3.97931	8.39968	9.50991	4.36106	3.29438	8.11431	4.4266	4.82949	3.35373	6.81672	3.69693	4.54755	6.58147	7.07156	4.08693	6.22906	6.27695	3.66032	5.08681	4.77172	7.5104	6.28844	3.65163	3.89961	6.50678	3.06206	6.4733	5.20013	3.82151	7.26548	5.29066	5.56462	3.96102	7.55615	5.43255	4.09218	7.96812	7.23512	6.47287	9.52132	3.99502	8.00952	7.52583	7.32018	6.55241
GSM2236084	A	low	11.5639	8.52805	3.60305	9.24545	9.5891	4.63361	3.34747	8.17256	5.49464	4.76594	4.13643	4.02219	3.20321	6.54765	5.70129	6.35857	4.5981	6.26142	8.72687	2.9925	3.79975	6.2116	5.55644	7.02605	3.89516	4.47925	7.45097	4.37327	7.43216	3.29007	6.61525	8.09885	6.11951	5.97883	5.00529	8.69338	7.53214	7.36787	8.21321	8.58363	6.98561	10.311	7.866	8.369	8.85088	7.38708	8.40774
GSM2236085	A	low	10.8041	7.68161	3.36443	8.67266	10.315	3.84554	3.52572	7.70928	4.88294	5.04724	3.73115	4.52231	4.1169	6.84405	5.00118	7.19168	4.83706	5.57787	8.41653	3.36922	3.31585	5.72474	5.82955	7.17272	4.03771	4.0893	7.30458	4.29584	6.06407	3.685	4.66961	8.12903	5.38497	6.62351	4.33507	7.88236	6.78969	7.70556	8.0664	8.19097	7.1001	10.5352	6.94993	9.23422	8.38395	7.66405	8.43881
GSM2236086	A	low	12.0827	7.74525	3.90863	9.59906	10.258	4.87835	3.82465	10.1771	5.82785	4.64185	3.81016	4.73391	3.12676	6.78167	4.52454	6.94972	5.25372	6.26236	8.70932	2.67666	3.32777	5.64085	5.41195	7.36587	4.51396	4.77326	6.93357	5.72658	7.74875	3.35087	5.29023	8.57411	4.94215	5.83301	4.09279	9.23368	6.83949	6.82349	7.93119	8.43446	7.26757	9.50118	7.66245	8.21031	8.75235	7.16096	8.25668
GSM2236087	A	low	11.9794	9.34821	3.72074	9.52684	10.2699	5.21728	3.95627	8.70289	5.95621	5.06434	4.06592	4.69327	3.08017	6.94071	5.30798	7.13768	5.11944	7.12873	9.6276	3.29933	3.55633	6.26292	5.5275	7.18904	4.47481	4.89632	7.84251	5.4927	7.21281	3.35467	7.10843	8.10234	6.38612	6.68814	5.20921	8.91271	6.69992	7.06593	8.88461	8.66224	7.26437	10.454	7.30386	7.45303	9.09671	6.77929	8.3003
GSM2236089	A	low	10.9846	7.49302	3.97483	9.20471	10.9512	4.93364	4.55211	7.92548	5.68067	5.86735	3.6418	5.26543	3.9794	7.0808	5.14229	6.72073	5.11904	5.76319	9.22263	3.12008	3.35376	6.75453	5.19686	6.86259	3.49234	3.88094	7.40734	4.16868	5.56832	3.18933	4.80974	8.06412	5.26769	6.23605	4.97817	7.92203	6.69779	7.30586	8.18287	8.30804	7.2195	10.4347	6.79779	9.15032	8.35099	7.45909	7.99366
GSM2236090	A	low	11.4188	8.12884	3.45606	9.82711	10.9475	5.28199	3.93872	8.05547	5.35356	4.54016	3.3936	5.4271	3.6509	8.82431	6.00393	6.98349	5.2256	6.50108	9.58648	3.61182	5.33214	6.70262	5.30179	6.64499	3.3908	4.43058	6.4267	4.25621	6.44563	3.52763	4.11047	8.69781	4.97413	6.19444	4.16591	8.66688	6.61908	6.6594	8.277	7.86301	7.18663	9.96828	5.93186	8.52437	8.09012	6.43566	8.48145
GSM2236091	A	low	11.2504	7.32549	3.5243	9.17116	10.9261	4.75876	5.05233	7.99517	6.00588	5.46138	4.2955	6.0423	3.37059	8.1535	5.73372	7.35174	5.17124	5.97406	9.4029	3.86784	3.6979	6.01045	5.80396	6.82673	3.86476	4.34944	7.04422	4.74235	6.64889	3.76271	5.67164	8.32116	4.01863	5.95724	4.22839	8.23629	6.30438	6.7812	8.57779	7.67912	7.01619	10.0064	6.78772	8.51591	8.07034	6.74285	8.28636
GSM2236092	A	low	10.9897	7.49828	3.76535	9.00276	10.6557	4.9317	4.26512	8.0302	5.30536	5.26486	3.69537	5.53263	3.31012	7.42886	5.29896	7.16255	5.15404	5.80321	9.40008	3.29548	3.7252	5.87615	6.04074	6.9781	4.49699	4.0214	6.70339	4.12206	7.09201	3.32806	5.42465	8.46859	5.72144	5.78026	4.11081	8.36529	6.39632	7.07177	8.39341	7.81495	6.98123	10.1981	6.57886	8.30178	7.96274	6.89026	8.12643
GSM2236093	A	low	10.6458	7.70736	3.51447	8.97242	10.9367	5.54321	4.60036	8.32963	5.53984	5.14367	3.97387	5.15438	3.4368	7.16545	5.31086	6.81093	5.50258	5.81508	9.14667	3.52201	3.27669	5.70324	5.24174	6.92793	4.51007	4.98474	7.12187	3.88434	6.87542	3.55083	5.34171	8.14748	4.38504	5.92496	3.6956	8.18122	6.62916	6.95748	8.79325	8.50352	7.11372	10.8385	7.0577	8.64352	8.42066	7.20428	8.2091
GSM2236094	A	low	11.0888	7.45189	3.55253	9.13268	10.8675	6.17588	4.92581	7.91327	5.87289	4.96623	4.02541	5.47719	3.20193	7.5115	5.1787	6.81639	5.77782	5.85384	9.11301	4.16527	3.21104	6.06586	5.46617	6.9463	3.9671	5.37575	7.19781	3.90919	6.72917	3.63341	5.7443	8.2332	5.17434	5.95798	4.03682	8.112	6.96879	7.27548	8.70195	8.17147	7.42796	10.1391	6.869	8.35591	8.38941	7.00146	8.11575
GSM2236095	A	low	11.1817	7.96633	3.80122	9.30083	11.3727	4.6202	4.39597	7.69835	5.48328	4.84804	3.24837	6.01802	3.30601	6.98045	5.7081	6.92423	5.3738	6.30019	9.20978	3.04775	3.54326	5.76685	5.50576	7.13828	3.84629	4.52901	6.67065	4.16405	7.00308	3.94322	6.41843	8.2332	5.36134	6.05478	3.59449	8.26652	6.04822	6.57931	9.43948	8.06024	7.03946	9.94975	6.61938	7.96427	8.28159	6.66179	8.16019
TCGA-B7-5818	A	low	11.3462	9.01373	3.63436	7.89894	9.16296	5.05354	3.12557	8.08881	5.96736	5.88051	4.53643	4.29907	3.22566	6.91066	3.54404	6.4591	5.17793	5.59608	8.74036	2.90367	2.93765	6.31782	5.42941	6.40489	3.49601	3.23864	7.74473	6.11099	7.29458	3.27442	2.91364	6.67314	6.28918	6.36881	4.32222	6.83929	6.03708	6.48041	8.83774	7.60704	6.30282	10.4589	7.03861	8.9363	6.97001	8.25151	6.53348
TCGA-B7-A5TJ	A	low	11.0918	8.24097	2.7737	8.39719	8.68487	6.02504	3.17191	8.30456	4.6195	5.53702	4.71908	3.97737	3.36472	6.45759	4.58427	5.36972	3.9717	4.76528	9.64283	3.00785	3.66937	4.91135	6.13919	6.19403	3.30892	5.0032	7.40074	4.14802	6.88485	3.21068	7.41872	7.50751	5.16121	5.59067	4.45502	7.38688	5.47227	6.70814	8.92504	8.07341	6.49652	9.6195	6.18576	7.39342	7.9496	6.56264	6.96101
TCGA-BR-4253	A	low	10.361	7.91939	4.62565	7.79827	9.44462	3.38992	3.17507	7.79152	6.45386	5.37397	4.05073	3.68562	3.43471	7.02175	4.00642	6.45148	5.08316	5.76779	9.20643	2.89906	3.72146	6.42779	6.47352	6.69028	3.4633	3.419	8.61887	6.31122	7.83002	3.30691	3.10249	7.78288	5.48972	7.21214	3.86934	8.85456	7.18895	8.19837	8.45465	8.92968	7.17369	10.578	7.67056	11.8971	8.66819	8.28909	8.53756
TCGA-BR-4280	A	low	9.77955	7.63535	3.0597	7.70994	9.10091	4.35762	3.95328	8.32191	5.80542	4.73932	4.07309	3.70489	3.19068	6.08021	4.74984	6.60212	7.11641	5.0681	9.05751	2.87277	3.04663	5.16789	6.00375	6.52439	3.54648	4.20909	8.18697	4.18103	6.62175	3.19695	7.46111	7.56998	5.37558	6.47871	3.55212	8.72588	6.35543	7.23012	8.37269	8.72264	7.02961	10.3585	6.78452	9.48646	8.83791	7.67685	7.57181
TCGA-BR-4357	A	low	11.4052	8.93905	3.85499	9.44957	10.2047	4.92434	3.66728	9.30348	6.59833	5.15343	5.2078	5.38293	3.42287	7.46958	5.48219	7.49837	5.10825	6.43576	10.0634	4.40145	3.52461	6.57085	5.32243	6.24695	3.40205	4.90626	8.0888	5.82299	8.88684	3.33274	5.03193	7.34915	4.97876	6.12024	3.91023	8.42674	6.27119	8.02568	8.60017	8.48129	6.72523	10.7238	8.02704	9.23546	8.04731	7.18178	7.54284
TCGA-BR-4371	A	low	9.25063	7.60994	3.70511	8.26639	8.64855	4.42426	3.14385	8.55807	5.08877	4.30237	3.63319	3.96491	3.12336	4.71966	4.69984	5.49723	3.76388	4.77885	11.0387	2.93598	2.9699	6.18021	6.10209	6.73445	3.59073	3.66061	8.26132	3.84724	6.84164	3.26296	6.45331	7.58291	5.2012	6.1096	3.69801	8.89806	6.47729	7.04825	7.6912	8.67794	6.74604	10.2552	6.58246	9.17444	8.66108	7.75133	7.59775
TCGA-BR-6455	A	low	11.8997	8.71546	3.77453	9.16839	9.9319	4.48676	3.20074	10.086	5.91714	5.34026	4.92028	4.70174	4.11486	7.89575	5.97594	6.51553	4.70416	5.59239	9.56616	3.19953	5.22367	7.94045	6.62928	7.21588	3.35918	3.7264	8.30225	5.44261	7.87844	3.35111	4.73478	7.87442	6.29465	6.96403	5.10545	7.59705	7.15787	8.505	9.5448	8.60646	7.2299	10.9089	7.7472	9.16812	8.48748	7.75959	7.77569
TCGA-BR-6707	A	low	11.1148	8.122	3.83882	8.79182	9.19209	4.72514	3.22212	10.0243	5.0502	5.38717	5.2759	4.38134	3.29414	5.7078	4.56635	6.83323	4.77037	5.49189	8.09772	2.94181	3.80715	6.21471	5.38301	6.24136	3.16817	3.41907	7.4995	4.80859	7.00817	3.21902	3.56325	7.6229	6.16636	6.11085	5.30045	7.13159	6.76653	6.88378	8.32146	8.12449	6.33905	10.2443	6.9682	9.17664	7.65845	8.42614	7.15937
TCGA-BR-6710	A	low	7.76873	6.88885	2.79108	8.93683	9.83667	3.35569	3.59323	9.49846	4.74259	5.07376	3.3641	6.91144	3.93549	6.52063	6.44367	7.09951	4.99788	6.32944	7.63047	4.05795	5.00227	3.92172	5.18006	5.51639	3.22485	3.21965	6.61329	3.52075	6.6383	5.52972	3.28201	6.22377	4.33861	5.86081	3.41411	6.66154	4.58469	3.67805	9.67679	7.04742	5.7935	9.32372	3.81103	7.49421	6.69545	6.1594	5.62261
TCGA-BR-6802	A	low	11.555	9.40748	5.24287	8.33781	10.2532	6.13613	5.67837	8.88838	6.35302	5.75191	4.78561	4.4495	3.45923	7.60601	5.10825	7.11828	5.11578	6.14585	9.34409	3.15079	3.28083	5.21815	5.82526	6.51614	3.22429	3.21847	8.13134	5.39902	7.86288	3.52815	3.92644	7.41091	5.65169	6.4456	4.70883	8.09411	6.4176	7.06759	8.89899	8.05948	6.81782	10.268	7.13991	9.35853	7.69868	7.44719	7.11244
TCGA-BR-6852	A	low	12.4268	9.44412	3.5056	8.92187	8.57508	6.40315	3.18188	8.84488	6.46781	5.78658	4.69132	4.40612	3.43492	7.77402	5.96666	7.2656	5.20659	6.82811	9.4406	3.01688	3.94653	5.50589	5.7984	6.39777	3.5211	3.12241	7.88919	6.26973	8.65876	3.3345	5.10966	7.42006	5.65066	6.44972	5.13488	7.50678	6.33448	6.2497	8.7109	7.82531	6.66978	9.77034	7.25969	10.0501	7.86065	7.39026	7.24083
TCGA-BR-7197	A	low	11.0814	8.93061	2.85678	8.04619	8.0992	6.65202	4.64152	8.97884	4.80539	5.72345	5.46474	7.4702	4.19703	5.6518	5.76997	6.32648	6.58623	6.10491	9.20594	4.057	4.09997	5.92798	5.80623	6.30811	3.24628	3.93622	7.77442	3.61803	7.01858	3.23968	8.08013	7.38642	6.75922	5.86547	4.49761	6.87634	6.24756	5.6224	9.54906	8.47402	6.55821	10.0581	6.3845	7.09254	8.06172	7.23618	7.13691
TCGA-BR-7704	A	low	11.6948	8.57075	3.08784	8.56624	8.74662	5.76345	3.24013	9.27014	5.60379	6.55609	5.2989	6.13798	3.47107	7.65116	5.07177	6.41433	4.99559	5.90285	8.6906	2.94613	3.63922	5.65607	5.33412	6.01888	3.26997	4.20475	7.5536	5.50007	6.87611	3.2247	8.42422	7.53884	5.28674	6.12583	4.53426	8.11738	6.72546	6.50977	8.30653	8.25838	6.29984	10.1362	6.95473	8.19827	7.43598	7.98086	6.16041
TCGA-BR-7707	A	low	12.0427	9.64757	2.81854	8.72585	10.2077	7.30426	3.07486	8.15318	6.1875	5.98401	5.30005	3.64463	3.20536	7.20661	5.56329	6.34128	4.774	6.57477	9.22258	2.86951	3.12237	5.62149	5.95793	6.52952	3.25297	3.31898	8.28444	4.92497	7.89919	3.17505	5.52503	7.82983	6.59	6.5622	4.92298	6.69764	7.36339	7.65232	8.834	8.45988	6.90655	10.6758	7.79043	9.26506	7.99498	7.89815	7.37353
TCGA-BR-7716	A	low	11.663	8.78515	4.43006	9.30878	10.2469	3.92561	3.74525	10.6782	6.46033	5.57448	5.85298	5.06905	3.5902	7.15272	6.14373	6.49433	6.53477	5.3495	10.028	4.1906	3.96621	5.8649	6.26086	6.64887	3.25419	5.05242	8.01451	5.45646	7.73112	3.33232	6.28747	7.45125	5.98446	6.61684	4.035	7.40779	6.5516	6.23679	9.41854	8.23249	6.80386	10.7045	7.44602	8.86395	8.08296	7.55941	7.31293
TCGA-BR-8077	A	low	10.3301	7.9162	4.22276	8.84613	10.5834	4.14161	4.63959	8.5951	4.86987	5.76089	5.0783	5.11013	3.38012	7.14651	4.79007	7.15259	4.76563	4.41281	9.11383	4.32462	3.61543	5.38765	5.3391	5.61214	3.82062	3.79275	7.13636	5.03564	6.8564	3.40225	6.52637	7.14018	5.98733	5.47124	4.1813	6.89661	5.84653	7.10957	7.98879	8.68118	6.17664	9.52004	6.22125	7.90474	7.9612	7.66226	6.59181
TCGA-BR-8286	A	low	11.1424	8.27234	3.24403	9.86694	9.19838	4.07515	3.84598	10.5846	5.94763	5.9646	4.43929	4.99491	3.61136	6.12828	5.77773	7.22126	4.95739	5.01697	8.68603	3.18541	4.10062	6.69996	5.84769	6.77139	3.96891	4.0313	8.23963	4.41722	7.71376	3.38376	6.16587	7.7558	6.08634	6.44503	4.9883	7.58313	6.65738	7.4669	8.59718	8.49973	7.06756	10.374	7.56178	8.38931	8.24463	8.18416	7.66932
TCGA-BR-8295	A	low	10.2383	7.35986	3.41908	6.64476	9.93144	5.78843	3.71171	8.2007	4.85795	5.51988	5.65506	5.85134	3.4496	6.31645	5.2645	5.65839	6.77023	6.40393	8.30871	4.96923	3.15018	6.21232	6.06051	6.60808	4.93802	4.59008	8.30741	3.58846	6.09047	3.8801	5.1581	7.65838	6.14077	6.4551	4.71021	6.84432	8.1822	7.92033	7.81819	8.65059	6.93389	9.83438	7.9981	6.92299	8.73605	8.02313	6.23818
TCGA-BR-8361	A	low	10.6645	8.11538	3.32027	6.4404	8.84579	5.47177	3.69807	10.2183	5.71298	4.98735	4.97125	4.92819	3.50818	7.07188	4.84973	7.19158	7.0864	4.5644	8.72058	2.97376	2.94868	5.25845	6.02031	6.9102	3.41605	3.16614	8.40098	4.28534	7.08507	3.24393	4.43347	8.04022	6.01966	6.72078	4.92784	8.40447	6.4503	7.2827	7.93955	8.43945	6.83999	9.89603	6.83852	9.46265	8.96246	7.83614	7.35585
TCGA-BR-8368	A	low	10.1868	7.67654	6.20576	7.82234	8.97443	5.77856	3.10218	8.30292	5.44709	5.3029	4.49992	3.91747	3.40348	6.3098	5.48632	5.55624	4.28345	6.38103	9.62337	2.99612	3.34108	6.70406	6.05346	6.75927	3.59562	3.20951	8.08617	3.85995	6.40258	3.32994	4.95337	8.14111	6.2327	6.92354	4.35257	7.53052	6.47813	7.96676	8.40469	8.74557	6.63698	10.6027	7.59741	8.64311	8.55437	7.37181	7.72686
TCGA-BR-8372	A	low	10.2537	7.1738	3.58642	9.13032	10.251	4.00027	3.22414	9.4267	5.8106	4.8964	4.42793	4.7071	3.37561	6.251	4.95873	6.83991	4.03198	5.8866	9.37069	3.20795	5.37268	5.02063	5.96662	6.5043	3.76215	3.25906	8.58565	5.84668	6.4975	3.51988	6.51381	8.68963	5.88296	6.68956	4.00858	8.63121	6.74752	8.88003	8.86644	8.78617	6.82153	10.6053	7.79893	9.59504	9.19535	7.7956	8.26941
TCGA-BR-8381	A	low	12.2125	9.19412	3.55393	9.5818	9.63217	3.60966	3.15482	10.5397	6.04676	5.55845	4.74772	5.00155	3.47154	7.22949	5.57301	5.62915	4.83406	6.36805	8.69872	2.90348	3.17138	5.6055	5.56843	6.62572	3.77435	3.69699	7.99819	4.96768	8.57768	3.3504	3.23375	7.46351	5.80972	6.04079	4.54554	7.72707	6.27996	7.19381	8.89483	8.17154	6.656	9.85646	6.53622	9.42538	7.66714	7.85487	7.37643
TCGA-BR-8484	A	low	11.4052	8.44263	3.65224	9.47578	10.6691	3.569	3.12973	10.1427	5.62348	5.30046	4.24767	5.55283	3.35833	7.06232	5.66894	7.44419	4.98329	5.70154	8.90921	2.99112	5.0966	6.10236	5.72186	6.25012	3.4794	3.35288	8.18115	5.42469	8.22004	3.40058	4.57543	8.04045	5.37444	6.31166	4.43139	8.6893	6.21217	7.35802	8.74848	8.22214	6.92687	10.3278	6.82371	9.32346	8.2876	7.35835	7.34997
TCGA-BR-8487	A	low	11.3166	7.9264	3.00027	8.35528	9.14513	4.82858	3.07486	8.46178	5.66702	5.00405	4.26118	4.09174	3.21888	6.18114	5.21465	6.71565	4.33151	5.37505	8.2402	2.94925	2.92112	6.00615	5.49153	6.47724	3.34079	3.16711	7.4025	4.97124	7.19504	3.29276	5.99116	7.13201	5.60724	5.7431	3.74774	7.50716	6.19824	6.07716	8.36652	8.31832	6.18335	9.74214	6.583	8.20735	7.45549	7.53124	6.77202
TCGA-BR-8589	A	low	8.48303	6.73576	4.44404	7.76567	9.86934	4.81051	3.17759	7.70284	4.41687	5.0606	3.97872	3.58225	3.32642	5.50038	4.21112	5.94876	3.99265	4.48693	9.36486	3.03117	4.1646	6.10352	6.32888	6.74897	3.4522	3.20499	8.05263	5.75822	6.08993	3.27779	6.18114	7.93962	6.28214	6.85791	3.91236	7.96948	6.80779	7.56256	8.16421	8.62016	7.07896	10.7103	7.05027	10.115	8.39906	8.75479	7.84165
TCGA-BR-8591	A	low	11.501	9.40382	5.01139	8.6051	9.96497	5.97834	3.65822	8.86856	6.63086	5.99138	4.89126	5.38235	3.6528	7.51303	5.9429	7.90211	5.66958	6.1608	9.12773	3.24763	3.80981	6.79426	6.18331	6.70502	3.2427	3.51001	8.28073	5.38596	8.2487	3.28255	4.41171	7.93099	6.04198	6.77259	4.80852	8.02805	6.84639	6.85602	9.15663	8.68949	7.08543	10.5429	7.07539	9.26286	8.52736	7.44093	7.33734
TCGA-BR-8676	A	low	8.90007	5.69855	2.76563	5.01222	6.90722	3.66755	3.25601	8.36184	4.22024	5.34957	4.44511	4.38042	3.38336	6.06837	3.85724	5.56634	4.24435	4.80147	8.03063	3.15408	3.2052	6.24007	5.195	5.54435	3.22906	3.19048	7.06354	4.59461	4.60104	3.29479	3.29056	7.32815	5.05954	5.72088	3.86293	7.12318	6.70331	7.26336	8.34255	8.3378	6.13277	9.38643	6.62901	7.13741	7.37685	7.72433	6.69337
TCGA-BR-8678	A	low	12.5982	10.2086	3.52485	9.08033	9.59254	6.08027	3.18896	9.00138	6.78461	6.22679	4.9596	5.94412	3.78858	7.2274	5.09909	6.91804	7.42278	6.92516	10.623	6.03662	3.14834	6.98354	7.2522	7.53592	4.09717	5.33324	8.99217	5.18734	8.47746	3.41215	5.56332	8.85902	6.71227	7.13608	5.3189	8.49659	7.53184	7.10424	8.74963	9.30587	7.95774	10.8653	7.75727	9.62916	8.72842	8.27449	8.33203
TCGA-BR-8680	A	low	11.6775	9.01565	3.14594	8.143	8.51882	6.84718	3.07486	7.44157	6.19266	4.92796	4.37592	4.66045	3.45146	5.27585	5.37332	6.46939	9.01126	5.16486	12.024	4.21227	2.92807	7.75104	6.35511	6.72791	4.11508	4.61995	8.30396	3.97347	7.26619	3.31838	5.84578	7.64152	6.56893	6.96781	3.64752	7.99834	7.21894	7.84478	9.23076	9.22215	7.09824	10.2613	7.61732	7.83833	8.73217	8.18801	8.06503
TCGA-BR-A4CR	A	low	10.6685	8.08588	3.40457	7.23221	9.0864	4.64025	7.71076	10.4874	5.48178	5.56166	6.00771	5.06806	3.38733	7.42138	4.92802	6.59307	7.7119	6.18055	8.57362	6.02885	3.13804	5.88251	6.59883	7.19735	3.84397	4.19266	8.91427	4.08624	7.70913	4.6119	4.15903	8.35849	5.578	7.01924	5.09108	8.68324	7.52731	7.32389	9.52493	8.84149	7.21838	11.0187	7.79901	7.68969	8.63313	7.59238	7.77773
TCGA-BR-A4J4	A	low	11.8909	9.20785	3.04927	8.93822	9.32233	4.57982	3.07486	9.02608	7.20014	4.60378	4.23137	5.1309	3.77646	8.19984	5.10655	6.5389	5.39278	5.84098	9.44338	3.41044	3.41656	5.24434	6.17152	6.25758	3.3793	3.93842	8.13496	4.39831	8.2516	3.45303	6.15341	7.64489	6.20254	6.66736	4.48266	7.32481	6.51001	6.26166	9.54977	8.43281	5.95724	10.4198	5.79628	8.44792	8.02972	7.84098	7.57311
TCGA-BR-A4QL	A	low	10.3332	7.47365	2.74425	7.04804	6.53003	5.36876	3.72473	7.90714	4.71912	4.16544	3.5697	3.88598	3.33916	4.09201	4.67985	5.29078	4.15384	4.47111	7.46393	2.90682	3.65105	4.68941	5.0234	5.67028	3.7164	3.93676	6.78551	3.62891	6.1252	3.50719	5.06306	7.30427	4.72566	5.56011	3.43156	7.65002	6.13108	6.045	7.8839	8.24628	5.58946	9.43866	6.27632	7.24693	7.80207	7.6371	6.73558
TCGA-CD-5800	A	low	11.1382	8.6372	4.02252	8.28414	9.4494	5.21104	5.7404	8.12276	4.94672	5.77699	5.63591	5.71395	3.55768	6.66039	5.68466	5.77162	6.42163	5.10851	9.37462	4.24296	4.04781	4.83141	6.95628	6.08743	3.20709	5.96397	7.64949	5.11236	6.38466	3.68778	7.02852	7.53816	6.44106	5.86663	4.44529	7.54313	7.08552	7.14345	8.80418	8.31166	6.95962	10.4517	8.20207	8.84836	7.58743	8.16051	7.06757
TCGA-CD-8526	A	low	11.2889	8.2524	3.48286	9.16253	9.57917	5.21119	3.32398	9.87495	5.30087	5.97177	5.9273	5.93365	3.75826	6.8981	6.50308	7.08926	7.02903	5.58231	9.24457	5.01851	4.62871	6.2734	5.9396	6.32548	5.83161	5.20695	8.28126	4.61845	7.38276	3.56968	5.63406	8.00152	5.58824	6.28737	4.85962	7.42374	7.39959	7.40464	8.95107	9.09046	7.08163	10.4115	7.78317	8.48048	8.29532	8.31707	7.8491
TCGA-CD-8528	A	low	11.8922	10.1481	3.37176	8.70687	9.31146	4.28502	3.39085	8.97527	7.19969	4.64741	4.16444	5.04729	3.15678	6.10482	5.75426	6.22115	4.61117	5.88677	9.86167	2.90147	2.89634	7.37018	6.75528	6.6364	3.39841	4.32868	8.4306	5.21354	8.6987	3.22584	4.06703	8.52961	6.77856	6.9157	4.54123	7.816	6.43458	7.55602	8.80872	9.4156	7.42209	10.4327	7.39674	8.72651	9.48017	8.15559	8.22912
TCGA-CD-8531	A	low	11.347	9.36563	2.74679	8.5345	9.27465	3.02209	3.07486	8.18878	6.38915	4.89742	4.90374	3.76358	3.41533	7.08168	4.77624	6.17116	3.94022	6.30052	9.21	3.01431	3.0432	4.50593	6.49665	7.09279	3.44889	3.155	8.34523	5.1019	7.33926	3.21754	2.8788	7.83911	6.39136	6.42482	4.32195	8.0822	6.77329	8.08343	8.50064	8.28637	7.43279	11.4314	7.65077	8.48432	7.87505	8.14738	7.48132
TCGA-CD-8533	A	low	11.9066	9.65704	4.67741	9.32835	8.26909	5.74935	3.34647	9.11857	5.29779	5.87019	5.65963	6.02357	3.41868	6.15934	5.75817	6.26568	7.4284	5.5596	8.44264	4.86821	4.06572	6.58005	5.98621	7.72458	4.04394	6.52469	8.58517	3.78199	8.0743	3.51475	6.03534	8.09295	6.92829	6.44703	5.42195	8.30664	7.13386	7.4588	8.83947	8.57117	7.60691	10.2354	7.49944	7.54591	8.87105	7.99738	7.60899
TCGA-CD-8534	A	low	9.87299	7.23422	3.10912	8.52777	8.54393	3.47401	3.21909	8.57368	4.47214	5.21499	3.80044	6.09218	4.50216	4.2703	6.72798	5.7657	4.18624	5.74056	8.45398	3.90953	5.55143	5.63248	5.40478	5.52986	3.80009	3.69213	7.07666	4.1075	6.56952	3.57971	5.58681	7.54606	5.60158	5.46984	3.97961	7.74314	6.12574	6.54383	9.37868	7.33715	6.0863	9.66076	5.78054	7.8933	7.86021	6.78662	6.87
TCGA-CD-8535	A	low	12.6261	10.072	2.84978	8.23677	7.9951	5.25875	3.1081	10.006	6.07631	6.21369	4.97329	4.23378	3.89308	6.95669	5.9419	7.49323	4.85314	7.4646	10.4736	2.89212	3.00859	6.19668	6.38673	7.11726	3.67747	3.52769	9.04335	3.78485	7.75299	3.60529	7.48813	8.25151	6.10386	6.83645	5.58884	8.7292	6.18931	7.97581	8.71867	8.34928	7.0603	9.68239	7.3197	7.99576	8.11709	7.85373	7.97098
TCGA-CD-A4MG	A	low	11.651	9.61654	3.47699	8.88996	9.18165	6.15613	3.32426	8.20716	6.76496	5.13063	4.70324	4.38134	3.25411	6.88136	5.33021	6.51527	4.66015	5.64881	9.42947	2.90558	3.12784	4.97037	5.0325	5.89128	3.49547	3.32892	7.12605	4.99116	7.7331	3.18716	5.88178	7.23832	5.10604	5.46978	4.76487	7.57367	6.21981	7.06327	8.62782	7.5638	6.07569	9.51902	6.23427	7.82735	7.643	7.54981	6.606
TCGA-CD-A4MH	A	low	10.8775	8.08011	3.17577	8.63031	9.06598	4.90086	3.31991	8.98668	4.69867	4.45686	4.31906	6.18843	3.35826	5.09417	5.01651	5.8417	4.48349	4.1769	6.9257	2.95646	3.47314	5.26382	5.88766	6.20609	3.59964	4.71579	7.47002	3.27358	6.81261	3.20389	4.88747	7.49427	5.08853	5.51638	3.57865	8.57542	6.37929	6.80029	7.45199	8.00838	6.21768	9.46363	6.33707	6.37572	7.20234	7.12675	6.74691
TCGA-CG-4436	A	low	9.34313	7.05073	3.27929	7.61336	9.10125	6.35108	3.10061	8.13689	5.10466	4.80046	4.03623	3.84594	3.20597	6.80827	4.31645	7.26977	4.99353	4.15901	9.29236	2.92658	3.08209	5.51802	6.24203	7.1225	3.21847	4.32729	8.80924	4.33785	6.45704	3.19718	7.2961	7.72139	5.02219	6.44231	3.5922	8.41449	6.12308	7.34804	7.78974	9.03431	6.82675	9.56397	7.02179	8.65015	8.46863	7.54946	7.68128
TCGA-CG-4438	A	low	10.8086	7.83275	7.57881	8.39933	8.48472	4.71035	4.72429	9.87505	5.68983	5.19327	4.64463	5.80024	3.67776	6.60226	5.15664	7.00547	6.76747	5.48317	10.1993	4.51635	3.11564	5.66114	6.5789	6.45462	4.11001	4.88315	8.28664	5.33623	9.0502	3.38594	5.4683	7.92449	5.28716	6.44144	4.30503	8.88229	6.54699	7.66883	8.95005	9.17506	7.33775	10.2825	7.46828	9.56535	8.79097	7.40993	7.95981
TCGA-CG-4442	A	low	10.5188	8.79624	3.16376	8.00606	8.97354	4.81281	4.44239	7.79309	6.79331	4.69587	4.14909	3.82686	3.32875	7.1009	4.9691	6.90359	5.15639	6.1914	9.6925	3.02303	2.99009	4.89303	5.89539	6.73665	3.80385	3.14736	7.7848	4.16649	8.20762	3.28179	3.74072	7.74664	4.97736	6.71652	3.86455	8.66764	6.60622	6.92659	8.42904	8.62926	7.14695	10.1668	7.06825	8.43133	8.66642	7.50254	8.26385
TCGA-CG-4443	A	low	11.3692	7.83593	3.46521	7.9507	8.06319	6.06335	4.54972	9.93612	5.52555	5.79084	5.09256	4.87646	3.80583	4.99383	4.52662	5.34728	5.76566	5.15331	7.61102	3.72953	2.95405	4.68473	5.18812	6.25661	3.44832	3.37788	7.73679	3.87149	7.2354	3.42006	7.7745	6.54758	5.14509	6.29907	5.1085	8.66088	6.02011	5.83811	7.91071	8.28336	6.68782	9.57588	5.96887	9.77599	8.38078	7.69591	7.74826
TCGA-CG-4444	A	low	10.9388	7.73251	3.2768	9.38996	9.18711	3.49406	4.64916	10.1283	6.1117	5.07354	5.0174	4.85853	3.65898	6.52836	6.07561	7.01691	6.58415	5.68814	10.3141	3.15707	4.84348	6.37799	6.2356	6.22551	3.64351	3.28423	8.05239	4.62254	7.86897	3.67042	5.65767	7.57557	4.85433	6.09195	4.45088	8.33655	6.33359	7.23207	8.60595	8.99043	7.00875	9.56746	7.28891	8.7799	8.15106	7.8693	7.05582
TCGA-CG-4460	A	low	9.93546	7.19284	5.07109	8.55474	11.0014	4.9753	3.24281	10.5157	5.49218	4.81194	5.73835	4.61081	3.35183	5.96631	5.46127	7.6578	6.01349	5.69715	8.95566	4.44626	4.1999	5.16219	5.64949	6.35523	3.43919	3.22501	8.05297	4.31519	7.13683	3.61527	5.81787	7.75225	4.76998	5.92909	3.59554	8.79923	6.69894	7.42875	8.59616	8.86048	7.48899	9.97115	7.30463	8.02643	7.86878	7.29027	7.03824
TCGA-CG-4465	A	low	11.6556	9.3414	3.66955	9.74381	9.63016	3.90848	5.55989	7.83809	7.55685	5.28068	4.23894	4.91565	3.15879	6.26263	6.27663	7.04283	5.26138	5.79971	10.0278	2.90377	3.88276	5.86616	6.2743	6.5987	3.27642	3.79376	8.36554	5.27741	8.97277	3.25448	5.77704	7.85399	5.29315	6.94165	4.15028	8.03365	6.69255	8.00561	8.3135	8.86075	6.91809	10.5524	6.97343	9.476	9.03653	7.81923	7.98498
TCGA-CG-4469	A	low	9.9486	7.86794	3.13345	7.62641	8.23649	5.04441	3.43802	9.22692	6.55137	5.24123	5.23977	4.05318	3.35479	6.35559	4.0301	6.66262	4.70304	4.9481	8.95997	2.86126	3.11469	5.42995	5.89658	7.03091	3.76384	3.48005	8.73607	4.69263	6.91104	3.21194	4.90039	6.943	5.3726	6.24675	4.49473	8.74454	6.40915	7.47407	8.04833	8.56819	6.92336	10.5828	6.99636	7.73012	8.58269	7.83666	7.7304
TCGA-CG-5716	A	low	9.03551	6.57729	3.47979	7.89004	8.94095	3.18714	3.19538	7.80148	4.29365	4.45749	3.78624	5.84767	3.27578	4.52309	5.80421	5.72435	3.43775	5.09444	8.20661	3.29283	4.43585	4.80166	5.64003	5.66957	3.15451	5.29939	7.2896	3.69343	6.17135	4.25617	3.28584	6.42355	5.32025	6.05163	4.02334	7.28002	5.19928	6.35791	8.66666	7.73821	6.09479	9.74197	6.33602	7.94533	7.03584	6.40468	6.48269
TCGA-CG-5718	A	low	11.6276	8.33363	5.2305	7.97494	9.09995	6.32098	3.76332	9.20238	4.74654	5.42385	4.9638	4.94548	3.31979	6.87673	4.27555	7.37423	6.79881	6.37932	8.99378	3.06693	3.18408	4.57033	4.40305	6.25763	3.21893	3.96441	7.48406	4.36568	6.01147	3.24047	8.22815	6.52844	6.1975	5.46004	3.8966	6.85986	6.13125	4.96685	8.33287	7.93	6.07331	9.61647	6.66943	7.98842	7.41374	6.62967	5.50743
TCGA-CG-5721	A	low	11.626	8.63353	6.64108	8.01859	8.63407	4.65249	3.33226	8.76826	5.93442	5.76073	4.12539	4.77289	3.38461	6.61786	5.09019	6.14296	4.50194	5.84292	9.77931	3.19918	3.52854	4.38022	5.40841	6.03598	3.13312	3.13583	7.41088	6.16765	7.39204	3.2547	3.72941	7.1918	6.08835	6.1428	4.30291	7.75893	6.4844	6.29322	9.109	7.74761	6.37358	9.83735	7.36582	11.0884	7.47723	7.28867	7.059
TCGA-CG-5722	A	low	11.0922	7.78914	3.67666	8.61751	11.2318	3.30117	3.27061	7.70407	4.91386	5.30115	4.49495	4.91587	3.60697	7.01543	6.00427	6.70499	4.32608	5.82682	8.82478	3.02855	5.68118	4.44315	5.42379	6.0393	3.24382	3.2038	7.38012	3.86087	6.497	6.41496	2.86369	6.77306	5.85847	5.87613	4.57505	7.03427	5.98892	6.04939	8.82502	7.64422	5.67962	9.54089	6.00795	9.25253	7.06028	7.80774	7.00341
TCGA-CG-5723	A	low	11.2564	8.10837	5.72579	8.60807	10.1431	6.36341	5.41456	9.37757	7.33446	5.40413	4.13764	5.59833	3.55631	6.95189	7.26985	6.08452	5.14082	5.64512	8.81139	4.48857	3.81594	4.67919	5.03647	5.99753	3.24303	3.02402	7.46063	5.28515	6.88512	3.38515	4.05096	6.78697	5.25017	5.96489	4.2318	6.73925	5.91306	7.13052	8.68038	7.89411	5.87303	9.58658	6.56321	9.14871	7.49571	7.95875	6.96674
TCGA-CG-5726	A	low	8.83805	7.64779	3.33185	6.92487	9.55755	5.20915	3.11143	7.65121	3.91392	4.58059	4.10926	3.36614	3.34062	5.19735	5.57363	5.2107	3.65327	4.94779	8.34858	2.86951	4.66085	4.97823	5.55802	7.0236	3.22996	3.6815	8.57362	3.65192	5.46407	3.27649	3.89335	7.65588	6.55238	6.64416	3.74116	7.44754	6.43669	6.10994	8.44478	8.29536	6.73751	10.4024	7.74192	8.06348	8.45086	7.37437	7.26903
TCGA-D7-5577	A	low	11.2293	8.37364	6.23262	8.2528	9.38605	4.91286	3.07486	8.55119	5.69946	5.31919	4.56189	4.28728	3.535	7.8948	4.29431	6.26305	4.81064	4.77129	9.11236	3.01044	3.4925	5.84024	5.7238	6.3062	3.1934	4.13534	7.84972	5.23801	7.61789	3.20077	3.0813	7.15851	5.82511	6.25261	4.35721	7.13322	6.19288	6.96828	8.96045	8.14987	6.5852	10.463	7.08554	10.7359	7.44879	7.92598	7.33448
TCGA-D7-6526	A	low	10.6922	7.9097	2.99808	8.04425	9.90817	5.7266	3.18522	9.16245	4.63546	5.0867	4.54498	4.45559	3.67113	7.22936	6.30304	6.46526	5.51687	4.90334	9.5328	3.31805	3.58451	6.24362	6.35026	6.1571	3.82132	5.25505	7.73491	4.10477	7.34418	3.23935	7.52912	7.25493	5.98089	8.09136	4.05204	7.77983	6.24499	7.40477	9.53743	8.43245	6.82196	10.1401	6.94355	8.29697	8.18369	6.83803	7.6598
TCGA-D7-6528	A	low	11.485	9.00308	3.05914	7.82467	9.2233	6.20207	4.00799	7.61992	5.61697	5.83624	5.36302	4.02196	3.25086	7.28381	4.73484	6.84154	4.98249	5.33117	11.9454	2.93283	2.90127	6.47307	6.33238	7.61701	3.44024	4.2485	7.93398	3.76701	7.28506	3.30468	7.97473	7.94322	6.64956	5.9504	4.4641	8.16247	6.38267	8.25698	9.25411	8.92029	6.30252	10.4676	7.88721	8.64181	8.25801	7.76654	7.03224
TCGA-D7-6815	A	low	11.4887	9.8529	3.10897	9.64076	7.8637	4.54336	4.21201	10.1038	6.23976	4.87693	4.82834	5.66613	3.41433	5.91835	4.84589	5.87084	5.66111	5.37268	9.19962	3.16065	3.30051	5.87227	5.53029	6.61189	3.45371	4.95665	8.2271	4.57493	9.01664	3.88108	8.07989	7.89123	6.00283	6.63528	4.19329	7.25623	6.15702	6.32416	8.76552	8.84882	7.08828	10.5457	7.13653	8.75447	8.80077	7.66457	7.09341
TCGA-D7-6822	A	low	10.4567	9.68114	4.75628	8.41082	9.02861	6.55217	5.75167	10.0491	5.69304	6.08018	4.63699	4.8522	3.54331	5.97013	4.61224	6.5635	4.56564	5.36385	9.77166	2.96703	2.98233	6.2658	6.0011	7.32481	3.91783	4.79299	9.00501	4.8926	8.64675	3.75451	6.32047	8.33163	6.31259	5.85223	4.39401	8.63588	5.98449	7.30398	8.4689	8.70453	6.91537	10.3917	7.47144	9.02947	8.37375	7.58761	7.67608
TCGA-D7-8570	A	low	12.0826	9.66602	5.07558	8.25841	9.60077	4.51359	3.14763	7.80155	6.28628	5.67228	4.41652	3.89957	3.43953	7.02012	4.84527	7.55718	4.75622	7.03675	9.28617	2.96559	3.22265	5.84704	5.50255	6.19342	3.41974	4.44543	7.84869	6.50078	8.34842	3.36609	3.00561	6.8476	6.00282	5.31178	5.05379	7.61552	5.93805	6.07716	8.49549	7.27116	5.89683	9.61831	6.00177	8.77253	7.26387	7.20163	6.80082
TCGA-D7-8573	A	low	10.0112	8.26965	4.04537	7.20228	8.91545	5.6985	3.13486	7.1867	4.99601	4.81418	3.91436	3.66952	3.40016	5.004	3.76052	5.97727	4.12341	4.21245	7.97096	3.08319	3.16703	5.69795	6.14527	6.89683	3.68038	3.27447	8.62927	4.05788	6.98877	3.33903	6.12437	7.57117	6.09497	6.65451	4.04409	8.17409	6.5102	7.2581	8.77221	8.88823	6.26023	10.5942	6.93343	8.20623	8.77539	7.6457	8.07306
TCGA-D7-8575	A	low	10.086	8.49305	5.05455	9.08181	11.8011	3.60134	6.92851	8.82504	5.19507	5.31156	4.03886	5.3281	3.79699	7.50267	5.89939	5.87881	4.08485	5.04071	8.82025	5.03866	4.80555	7.4448	5.50305	5.90516	3.96407	5.6425	7.42868	5.96305	7.86226	3.83457	4.7272	8.05045	6.0144	6.28365	4.00636	8.7052	5.63639	5.33118	8.4016	8.4142	6.89618	9.34928	5.94376	8.28915	8.35436	7.72859	7.00861
TCGA-D7-8576	A	low	10.9377	9.12434	5.22416	8.93076	9.21134	3.68354	3.85327	7.99918	5.42802	5.56282	4.88901	5.48952	3.51858	6.29389	5.3733	5.20172	4.30505	5.53039	9.18532	2.98451	4.21595	6.23002	6.0563	6.75479	3.58455	4.7141	8.3295	4.72642	8.08303	3.37001	3.21062	7.92406	5.83856	7.13228	4.9098	7.92859	6.16855	7.0815	8.3316	8.4621	6.45998	10.2769	6.92898	8.92432	7.92728	7.81844	7.53261
TCGA-D7-A4YU	A	low	11.2097	8.07951	3.88205	8.32436	8.55085	3.63761	3.92401	9.22291	4.8855	5.39391	5.71502	6.89894	4.24878	4.65908	5.01654	6.29165	4.59625	6.76726	9.49231	3.91656	5.53352	5.5164	5.81186	7.09173	3.44899	3.58425	8.85068	5.30451	7.67332	3.3317	3.54256	7.92788	5.98292	6.55837	4.94975	8.43506	7.14782	7.57586	9.98835	8.952	6.76729	10.6357	7.643	9.75054	8.49509	8.18587	8.33243
TCGA-D7-A4YX	A	low	10.4662	8.30713	4.1753	8.08869	8.62699	5.59495	3.15802	8.1549	5.38414	4.90082	4.18114	3.72216	3.33832	5.252	4.10902	6.96319	4.48231	5.58727	8.34227	2.84992	3.82671	6.43999	5.91653	6.62212	3.28002	3.45052	8.59655	5.20718	7.39998	3.2389	2.82707	7.68212	6.30937	7.15203	4.34204	7.9646	6.98082	7.806	8.24714	8.90599	6.75108	11.076	7.31469	10.2134	8.93245	7.81994	7.88833
TCGA-D7-A6EV	A	low	11.2152	8.734	3.27225	7.76696	9.91554	5.59842	4.0288	8.32485	5.71906	5.13095	4.20484	4.06987	3.22215	6.667	4.79888	6.52879	7.56558	5.32037	8.67976	2.96361	2.99105	7.10788	6.46281	5.61661	3.32716	4.30699	8.66151	4.70722	6.75898	3.20135	3.16615	8.06044	5.89186	6.88283	4.03174	8.22735	6.82805	7.91779	8.78497	9.11626	6.9763	10.3568	8.16551	8.30974	7.94321	7.37998	8.11104
TCGA-D7-A6EX	A	low	11.6562	8.25302	3.67302	8.03277	7.82726	5.13615	4.80694	8.61781	5.31876	5.91895	4.03065	6.38	3.94694	6.51949	6.09643	4.96077	5.1913	6.42434	10.6561	4.76858	4.02422	6.22068	5.03336	5.648	3.58345	3.25322	7.34609	3.46382	7.56804	3.3505	7.19825	6.84582	5.33021	5.52663	4.41345	8.12664	5.67529	5.99055	10.4391	8.23237	6.5383	10.0428	6.46024	7.23938	8.08133	6.74451	7.83504
TCGA-D7-A6EY	A	low	11.2977	8.708	5.23922	8.96095	8.95284	5.0543	3.86399	9.94261	5.92438	5.01704	4.59625	5.46805	3.72687	5.76422	5.48911	6.76836	4.60295	5.87054	9.35596	3.28364	5.01038	6.46106	5.85445	6.30691	3.41634	3.24955	8.28982	5.2364	7.74845	3.25082	4.26068	7.31901	5.74031	6.42079	4.57524	7.95009	6.58954	7.39283	9.45115	8.41441	6.90355	10.0989	6.92109	10.2843	8.34781	6.88754	7.55031
TCGA-D7-A6EZ	A	low	11.9011	9.31591	4.33846	9.0536	9.03064	6.12062	3.13736	8.6146	6.90422	6.01365	4.65301	4.1473	3.39238	7.06644	5.32943	7.79779	5.21992	6.21092	9.36069	2.87543	2.92964	6.74343	5.90263	6.86217	3.176	4.17392	8.38679	6.18192	8.26267	3.27181	4.71249	8.14474	5.91357	6.68503	4.57277	7.7218	7.07616	7.85912	8.62384	8.22847	6.9602	10.2248	7.53656	10.2342	7.7141	8.00962	7.51072
TCGA-D7-A6F0	A	low	10.912	7.7961	3.71498	7.8968	9.56137	6.02665	3.17738	9.16939	5.09135	5.71367	5.74598	5.73739	3.28658	5.28343	5.69651	6.59391	5.44268	5.7246	8.21187	5.04318	3.71396	5.88872	5.91852	6.47925	3.25419	6.07598	8.18941	5.5899	6.95328	3.20527	5.01802	8.15045	5.71055	6.89391	4.50904	8.02444	7.37568	7.5949	8.2672	8.20436	7.41197	10.2094	8.2744	8.39621	7.87888	7.54954	7.60521
TCGA-D7-A6F2	A	low	10.8255	7.96901	5.1675	8.75991	9.54758	4.17968	3.1259	8.95083	4.8394	4.41626	4.27395	4.59621	3.55868	5.9423	4.74481	5.6153	4.65869	5.15499	8.84108	3.10745	4.06781	5.41508	5.37977	6.34272	3.41624	3.25906	7.9364	4.95277	7.36658	3.20447	7.46105	6.73084	5.6583	5.34791	4.38425	8.00788	6.16694	6.79908	8.6999	7.51056	6.25599	10.0217	6.509	7.99576	8.48183	6.12031	6.99176
TCGA-F1-6177	A	low	10.792	8.74575	2.76407	8.25343	9.97693	6.64486	3.35305	9.27352	5.45661	5.83325	5.04964	3.6055	3.67051	7.74286	4.71094	7.25035	4.90074	5.26521	8.98434	2.86255	2.9382	5.35758	5.98322	7.97853	3.33009	4.43783	8.92309	4.90313	6.58534	3.48893	8.54631	7.88535	6.24944	6.59885	4.22833	8.16662	6.94299	7.33328	8.36093	8.41039	6.94646	10.6073	7.38618	9.17459	8.46142	7.4568	7.33124
TCGA-F1-6875	A	low	11.8524	8.51148	3.87968	8.40531	9.65117	4.63011	4.05413	9.7667	4.80936	6.50338	5.11901	5.83277	3.44274	8.17069	4.96325	6.4172	5.32198	5.83602	11.6082	6.02635	2.89577	6.7572	6.33638	6.96164	3.507	3.64805	8.37647	3.58968	6.63269	3.36176	6.66786	7.62346	6.84424	6.21261	4.60169	8.4278	6.38495	5.53674	8.59335	8.89469	6.95292	9.84392	6.88902	7.77297	8.27296	7.24858	8.02213
TCGA-FP-7829	A	low	12.4652	10.4336	3.88393	9.55731	9.55454	5.19911	3.12666	8.93412	6.62719	6.02023	5.03922	4.23596	3.44225	6.07677	5.69508	7.05441	7.73626	5.93465	10.4168	2.90491	3.13841	6.49938	6.31152	6.16815	3.20293	3.82584	7.90912	5.38607	8.58914	3.29008	5.79368	7.97533	6.51968	7.14306	4.849	7.82899	6.83048	7.24828	9.17092	9.03853	7.21885	11.257	7.77041	8.65351	8.02921	6.9921	7.21599
TCGA-FP-8099	A	low	12.1818	9.7319	4.65424	9.15732	9.42852	4.45235	6.51537	10.3755	6.16377	5.78871	5.00731	5.46204	3.22908	6.02924	4.99437	7.14084	4.86243	6.16414	9.86434	2.90348	3.08658	5.72464	5.31142	6.85755	3.73829	6.99682	8.17434	5.40462	8.67712	3.27996	3.74194	7.80507	6.48105	6.27362	4.57339	8.14754	6.80588	7.04787	8.59432	8.8877	6.81008	10.1016	7.29191	8.57773	7.98006	8.05094	7.45781
TCGA-FP-A9TM	A	low	8.81987	6.64103	4.25472	7.44285	9.10476	4.14081	3.33729	7.98173	3.83369	4.72355	3.90019	4.44868	3.88623	5.42626	5.12075	6.08257	3.8625	5.24005	7.72101	3.18053	4.48531	6.4581	5.78019	6.4136	3.99231	4.10755	8.2583	4.06729	5.92919	3.41919	5.11192	7.56966	5.85264	6.44574	3.78791	8.58671	6.67496	6.92932	8.0839	8.72244	6.92197	10.0394	6.57338	8.82349	8.24026	7.0188	7.34409
TCGA-HF-7132	A	low	11.267	9.24776	4.90377	9.52086	10.1885	5.64032	3.24321	9.75804	5.8996	5.26843	4.66112	5.01122	3.82603	6.43524	6.06946	6.09287	3.98928	5.9214	9.49825	3.59893	5.12938	6.28261	5.88882	6.55622	3.54691	4.60624	8.01391	4.80146	8.16013	3.27432	4.9229	7.97745	5.39408	6.58799	4.1293	8.09742	6.56124	7.47833	9.3276	8.50674	6.98696	10.0061	7.04102	9.19238	8.75796	7.02159	7.23148
TCGA-HF-7133	A	low	10.7025	9.07004	4.18788	9.23625	11.0274	3.73712	3.45831	9.66949	5.52059	5.61121	4.76131	5.88855	3.70458	5.59245	5.29395	6.08149	4.63978	4.93498	9.69242	5.58183	3.79059	6.7868	5.48588	7.02111	3.44899	3.09161	8.68246	5.86373	8.1125	3.58307	3.44703	7.88071	5.85782	6.48337	4.97952	7.97025	6.82777	7.46153	8.70599	7.98024	6.74919	9.50135	8.25934	8.72217	8.44351	7.92542	7.71298
TCGA-HF-7134	A	low	11.0389	9.09973	3.35398	8.47891	10.4401	6.42141	3.42862	9.49434	6.17893	7.19829	6.51054	3.81155	3.51696	8.30126	5.05345	8.6683	5.7359	5.54822	9.8573	2.91358	2.94263	6.90185	5.98249	7.19214	3.42381	3.61197	8.67628	4.17984	7.14028	3.26054	5.99745	7.52004	6.03623	6.65335	6.52477	7.62248	6.46862	7.2546	9.17136	8.53843	7.15026	10.2026	7.25078	8.76234	8.38706	7.06274	6.85808
TCGA-HF-A5NB	A	low	10.2149	8.52655	2.78559	7.14844	10.9334	6.49859	3.29605	8.45608	5.88841	5.15158	4.00591	6.44068	3.39871	6.12102	4.77354	6.12303	5.04394	4.41026	8.57836	2.86822	3.99957	5.58969	5.70383	6.45129	4.86074	3.30755	8.1455	4.49655	6.68907	3.40964	5.67218	7.88821	5.98863	6.79268	3.55958	7.92201	6.46574	7.61357	9.44068	8.49121	7.11512	10.2047	7.25757	8.82363	7.7408	7.08882	7.89056
TCGA-HU-8244	A	low	8.26819	5.68792	2.79937	5.61833	8.05139	4.92659	3.10709	5.47346	3.4722	3.80106	3.58608	4.24892	3.10537	3.75543	3.64611	3.83753	3.49257	4.31401	6.97142	2.94255	3.12171	5.93689	5.6846	6.05286	3.66427	3.51575	7.53809	3.33575	4.52425	3.2819	5.49248	7.36222	5.77559	5.74599	3.63506	7.30212	5.49709	6.57176	8.38318	7.98515	6.25413	9.67244	6.50485	7.67612	8.32848	6.99337	6.60818
TCGA-HU-8249	A	low	10.6869	8.33766	3.2706	7.81171	9.16054	5.50936	3.37224	8.16293	5.43551	6.26015	4.90527	4.17344	3.30807	6.79155	4.51841	7.15111	6.08888	4.89315	11.1615	3.10894	3.07355	4.9257	5.26872	6.55992	3.72445	6.18436	7.97379	4.39253	6.25033	3.29468	6.94497	7.64867	5.53059	5.68272	4.80344	7.88426	6.38318	7.97365	8.61789	8.56361	6.46159	9.78728	7.07299	8.03456	8.20517	6.92303	7.17825
TCGA-HU-8602	A	low	11.1749	9.55885	4.90077	8.61604	9.79928	6.47961	3.25179	9.49033	7.18512	6.30045	5.38801	3.50007	3.32198	9.34711	4.85879	6.24407	6.74476	6.18474	10.3848	2.87612	2.89081	5.77341	6.5412	7.32845	6.20199	3.18658	9.30341	6.70964	8.2447	3.55477	2.89173	8.75704	6.77723	7.40255	5.62436	8.53982	7.47642	8.386	9.07638	9.14711	7.73645	10.8377	8.29792	10.3417	8.53293	8.39244	9.50991
TCGA-HU-8604	A	low	11.9737	9.41797	3.69189	8.89768	10.5504	3.56054	3.47639	9.64165	6.47471	6.50064	5.37764	4.20789	3.46285	8.56798	4.97288	7.5637	5.77372	6.47932	9.82764	3.03446	2.89081	4.901	5.2155	6.17757	5.17236	3.12139	7.9003	5.69169	7.98923	3.24671	7.41502	7.44325	5.59395	6.37772	5.17957	8.08907	6.33511	7.29834	8.51327	8.56113	5.87547	9.847	6.61963	8.60752	8.09621	7.07447	7.13376
TCGA-HU-8608	A	low	10.3606	9.10553	3.59931	7.98595	9.55048	4.38089	3.2855	8.47961	6.29486	6.39277	4.70646	4.09917	3.40377	7.08572	4.05505	7.41941	5.91178	7.44479	9.7723	2.95981	3.21378	5.86572	6.30445	7.00228	3.34843	3.52014	8.70438	6.83737	7.63198	3.30023	2.80481	7.83737	6.37858	7.44586	4.96994	8.55654	7.19234	8.10547	7.89412	9.02447	7.33396	10.4722	7.49946	11.1449	8.81044	8.0245	8.28002
TCGA-HU-A4G2	A	low	11.282	8.36166	3.13457	8.04562	9.13503	3.62693	3.33491	7.2605	6.00985	6.40961	5.55791	5.18193	3.64474	6.67209	4.9424	6.10019	5.09836	5.7503	8.01345	2.94733	3.24325	6.04679	5.71601	5.86885	3.35038	3.80938	7.59739	3.90159	7.12282	3.21868	2.85643	7.23358	5.02715	6.28861	5.78771	7.31759	6.43406	7.02759	8.38089	8.54076	6.27619	10.3477	6.26079	8.32911	7.93497	7.16308	7.11097
TCGA-HU-A4G3	A	low	9.48082	7.97484	3.00179	7.56168	9.51443	3.9709	3.79056	8.28758	5.29822	4.7499	4.28507	4.33867	3.34879	5.3374	4.95199	6.06627	3.97737	4.92715	8.43309	2.92929	3.87043	5.4846	5.26509	5.67736	3.32475	3.23052	7.03349	3.88456	6.75941	3.59713	4.32039	6.42625	4.93196	6.1714	4.59893	7.19613	5.27035	5.73614	8.23467	7.71617	6.07961	9.5512	5.43452	7.33993	7.46471	6.38611	6.39504
TCGA-HU-A4G8	A	low	10.4205	8.53913	3.1243	7.96563	9.89771	5.68598	3.1874	8.23563	5.82592	5.36012	4.41322	3.97639	3.44524	5.52214	4.96863	6.72886	5.6481	5.0395	8.79579	3.02056	3.22913	5.08066	6.2238	6.84861	3.59536	3.02402	8.55497	5.23302	7.11552	3.54815	3.10801	7.47701	6.0018	6.88255	4.08039	8.55269	7.03032	8.08336	8.10184	8.64459	7.20446	10.8912	7.43966	9.40939	8.96662	7.59319	7.74283
TCGA-HU-A4G9	A	low	7.6609	6.37274	2.74521	5.88903	8.41736	4.78888	3.07486	5.73648	3.4066	3.97005	3.14853	3.41179	3.36734	3.60699	3.34368	4.04306	3.73021	4.77566	6.66855	2.88171	3.14297	5.64909	5.64654	6.36863	3.46545	3.10271	8.03532	3.42143	5.14645	3.20008	4.28483	7.35785	5.58157	6.95819	3.41585	8.17539	6.09874	6.72752	8.10771	8.28556	6.71366	10.0083	6.55166	8.10311	8.76695	6.62253	7.55601
TCGA-HU-A4GD	A	low	8.05919	6.2835	4.15836	6.419	8.10775	4.00808	3.81054	6.81115	5.00725	4.39254	4.11261	4.22303	3.48024	5.50707	4.0808	5.81069	5.78123	4.64662	8.37139	4.49118	3.09793	4.86374	5.20936	5.31103	4.56162	4.68461	7.08145	3.77813	5.71355	4.18233	7.48819	7.96359	4.50675	5.3585	3.79364	8.28061	6.39203	6.95996	7.15227	9.36489	5.68034	9.54232	6.55105	6.51356	7.48935	7.27481	6.81323
TCGA-HU-A4GF	A	low	9.93906	7.84884	3.6453	7.62029	8.92545	4.68056	5.1468	8.63493	4.94383	6.10375	4.98515	4.99125	3.31658	6.93558	4.78021	6.67999	5.46907	4.98895	9.77918	4.99185	3.32185	6.30553	5.86381	6.96552	3.49956	4.92874	8.46249	4.86823	6.36524	3.19927	7.90583	7.26796	6.36404	6.1983	4.68623	8.37056	7.38511	7.45484	8.05359	8.55418	6.81216	10.7543	7.63661	8.30467	8.79481	8.39228	7.52564
TCGA-HU-A4GJ	A	low	10.0823	7.18657	4.77187	8.9641	9.89076	3.13304	3.07486	8.26451	4.56432	4.79578	3.98707	4.68391	3.84054	5.97744	6.52454	6.01358	4.15542	5.18432	7.43156	3.2872	5.43348	5.28873	5.29435	6.04042	3.82272	3.18249	7.65037	3.62167	6.38225	3.65366	3.22849	7.09733	4.9365	6.30158	4.09127	8.48275	6.31546	6.80463	7.96066	8.05749	6.7831	9.89955	6.38535	8.15785	7.36412	7.02281	7.07851
TCGA-HU-A4GT	A	low	10.3645	7.67952	2.84689	7.96194	8.94192	5.70053	3.22343	8.2697	5.56626	5.13505	4.52067	3.38786	3.16507	6.68907	4.93829	6.87047	4.18531	4.63276	8.35803	2.85736	2.91887	4.59798	5.7049	6.26154	3.20282	3.96978	7.84986	4.00656	6.4254	3.21948	7.06265	8.13828	5.64396	6.33549	4.14395	7.70493	6.31804	8.09097	8.29886	8.66295	6.47857	10.3725	6.91546	8.41432	8.36747	8.19292	7.39013
TCGA-HU-A4GU	A	low	11.1386	9.14917	3.02426	7.91684	7.97492	5.31329	3.19693	8.49682	6.27017	5.63439	5.88167	3.77255	3.35781	6.05389	4.49619	7.31855	4.95486	4.54869	10.2127	2.87641	2.90264	5.60967	5.9169	6.29633	3.399	4.12017	8.1273	4.70069	7.14917	3.19683	7.22855	7.76418	6.3649	7.12012	3.87762	8.90917	6.93651	7.82952	7.93576	8.12943	7.2974	10.5904	7.22452	8.18905	8.87696	7.875	7.45887
TCGA-HU-A4GX	A	low	9.79898	7.2556	3.98743	7.29603	7.94211	5.50264	3.13071	9.6646	5.29248	4.34689	3.82481	4.66495	3.33924	6.32014	4.36505	6.78113	5.42346	5.40083	8.27777	3.19379	3.28601	5.46508	5.18665	6.52778	3.56489	3.171	8.02526	4.09366	5.91743	3.23351	5.65308	7.04404	5.31086	6.0822	3.88836	7.38512	6.52637	6.51513	7.90677	8.30841	6.45969	9.98624	5.97545	8.89653	7.84499	7.71447	7.10983
TCGA-HU-A4H0	A	low	9.34351	7.84532	2.98792	7.47381	10.2294	4.42301	3.14924	7.51065	4.7401	5.23041	3.82927	3.56549	3.37397	5.98482	3.98172	6.24195	4.31304	5.89647	8.84636	2.87631	3.26666	5.51453	6.55854	7.48632	3.3837	3.80782	9.04657	5.09015	6.45199	3.21102	3.0668	8.34967	6.41049	6.92516	3.7451	8.20281	7.67269	7.90733	8.80006	9.51032	7.21022	10.7367	8.11801	10.416	9.09973	8.18933	8.48197
TCGA-HU-A4H3	A	low	11.091	8.6941	3.24593	7.32919	10.4962	6.97898	3.07486	9.87322	6.65748	6.12453	4.33954	3.86001	3.37145	7.16343	5.61726	8.28261	5.59524	5.65201	8.93472	3.02829	3.4744	6.1178	5.58977	6.39319	3.90686	3.38498	8.2152	4.4391	7.06267	3.30214	5.00533	7.65296	5.56501	6.36769	3.72048	8.45082	6.04926	6.99334	8.47269	8.2949	6.66939	10.388	7.09561	7.97951	7.69896	7.95016	7.24653
TCGA-HU-A4H4	A	low	10.3346	7.90829	3.43227	8.14129	8.93236	4.84998	3.37295	8.96349	5.23839	5.94869	4.91437	3.70034	3.40615	5.4521	4.61008	6.19421	4.79842	5.80251	8.10105	2.9093	2.93075	5.65236	5.45709	5.91244	3.68226	3.25663	7.58154	5.34903	6.53058	3.29308	3.87908	7.20882	5.32824	6.26394	4.47499	8.18413	6.74695	7.86332	8.22538	8.6719	6.89527	10.118	7.19742	9.18317	7.8303	7.8475	7.17065
TCGA-HU-A4H5	A	low	11.4555	8.46067	2.8868	6.46451	8.84926	7.21752	9.22048	9.88349	5.85664	5.84378	5.09729	4.30479	3.40435	6.08296	4.50166	6.26834	5.13654	7.14705	8.57475	2.94429	3.15763	6.7782	6.48958	6.35166	3.36295	3.30369	7.69815	3.78127	7.05868	3.57205	7.88903	8.62008	5.45495	7.01132	4.78719	8.86068	6.65264	6.78299	7.90277	8.66786	7.45413	10.3105	6.60771	8.03862	8.20138	7.85336	6.33202
TCGA-HU-A4H8	A	low	8.62944	6.87227	3.00288	6.49276	8.70426	4.08778	3.11863	6.96873	3.7868	4.28017	3.64476	3.86892	3.37018	4.85317	3.81181	4.58612	3.89326	5.35684	7.97582	2.93068	4.74512	6.13114	5.68129	6.46205	4.1844	3.17636	8.04425	4.21892	5.40647	3.69245	4.52175	7.93474	5.88095	6.7494	3.62371	8.03435	6.68385	7.15964	8.61011	8.1469	6.82014	10.246	7.18113	8.75208	8.00881	7.31457	7.23853
TCGA-IN-7806	A	low	10.9712	7.5963	3.1181	8.50942	9.64533	5.8378	3.38378	8.8682	4.35262	5.35473	5.33998	7.014	4.00688	5.39116	6.0205	5.72113	4.24299	5.23105	7.39814	3.58643	4.50273	5.51443	5.69326	6.78735	3.31876	4.07913	8.1178	3.71681	6.30346	3.21651	7.02953	7.94325	5.79235	6.05206	3.96185	8.63612	6.37591	6.01134	9.56177	8.60929	7.17329	10.5101	6.45846	7.46455	8.69281	7.58218	8.20343
TCGA-IN-7808	A	low	10.9343	6.51719	4.48993	9.02111	11.0036	4.7994	3.12622	7.94506	4.23813	4.69667	4.52437	3.97623	4.32447	5.54937	7.89963	6.16392	4.39454	5.71227	8.39078	2.96045	6.23516	4.56424	4.91932	5.63255	3.91135	3.18074	7.54859	4.14343	5.73537	3.26175	3.29078	7.06716	5.42617	5.75271	4.12314	8.381	5.8628	5.77275	8.16256	7.88216	6.36047	10.0412	5.40695	7.66494	7.05414	7.67222	6.49364
TCGA-IN-A6RI	A	low	10.1325	6.8509	3.01665	6.86583	9.03275	4.23476	3.45288	6.14715	3.91021	5.09712	5.66942	5.04167	3.30625	5.30619	4.41436	5.69989	4.15681	4.64379	7.34953	2.91708	2.94008	5.72229	5.81862	5.40398	3.76714	3.49895	7.27888	3.79994	5.216	3.75567	4.54914	8.18699	5.88209	6.36679	4.37211	7.5667	6.18975	7.21224	8.79341	8.22287	6.92315	9.89481	7.62003	8.39574	8.53495	8.09177	6.61921
TCGA-IN-A6RJ	A	low	9.48161	5.51141	3.08238	7.49886	10.0582	5.68467	3.18199	5.52107	4.12054	4.75839	3.99118	9.27891	3.52071	4.2149	5.43957	4.10769	3.80939	4.82666	6.45409	3.99977	3.72528	4.90908	4.9844	5.17128	3.4054	3.63	7.43987	3.17828	5.24091	3.20666	3.28824	6.21697	4.38574	5.46664	3.53327	7.39538	5.14643	5.16125	8.41935	7.25449	5.56482	9.00925	5.46654	7.52281	7.03223	6.15982	6.44279
TCGA-IN-AB1V	A	low	8.71319	5.35133	5.70738	7.9703	10.9379	4.99498	4.37168	6.86829	4.17501	4.48826	3.76251	8.07403	4.42612	3.96854	6.34436	4.97161	3.56244	5.17303	7.19799	5.06829	5.19312	5.91823	5.72931	5.68592	3.54656	3.26124	7.6539	3.2615	5.03771	3.34437	3.82623	7.34957	4.6402	6.38716	3.68219	8.50497	5.88546	5.39392	9.26146	7.81123	6.2016	9.4106	5.61918	7.41535	7.40883	6.16597	6.93048
TCGA-IN-AB1X	A	low	9.59445	7.46974	10.0182	8.142	9.34374	5.72656	3.28502	10.567	5.5906	6.29483	4.5667	8.69774	3.46107	7.5957	5.52557	7.83025	4.71186	5.06345	9.0397	3.71423	4.81452	5.92472	5.87463	6.58689	3.42729	3.39784	8.72291	4.8126	6.62027	3.3786	5.18495	7.92494	5.51711	7.03314	3.91628	8.62705	6.48821	6.70314	8.25394	8.39307	6.69093	10.2633	7.13746	9.61856	8.38265	7.26974	7.67584
TCGA-KB-A6F7	A	low	9.07067	6.99136	5.19673	6.9659	10.105	3.8875	5.34871	7.23032	4.7349	5.12331	4.32139	5.46225	3.29117	6.7562	5.33069	6.87454	4.36543	4.30704	9.45532	4.54016	4.59328	5.39436	6.15837	7.13929	4.77452	3.87892	8.80232	5.27188	7.71074	3.30214	4.76056	7.48713	6.9382	7.69411	4.5223	7.78432	6.78514	6.87404	8.65571	8.52334	6.91199	10.4179	7.34791	8.42249	8.53867	8.15624	7.15221
TCGA-KB-A93H	A	low	9.51259	6.35501	4.09356	5.96442	8.13791	3.95334	3.19052	6.28761	3.7868	4.80579	3.95153	3.64668	3.21871	5.2402	5.52579	6.28466	6.568	4.3469	7.35282	2.92723	2.96319	4.60059	5.7011	5.63672	3.47337	4.84143	7.16769	3.93197	4.99851	3.25071	6.50786	7.44295	5.9315	6.03492	3.68622	8.72862	6.71403	6.64348	7.98872	8.83668	6.46909	9.9147	6.39083	7.58888	8.28226	7.46237	6.76604
TCGA-KB-A93J	A	low	11.1733	8.20778	2.98126	7.56785	8.5528	3.63221	3.16451	8.11261	5.62907	5.15799	4.30067	5.60956	3.31682	5.79417	4.27834	6.44856	4.46627	5.77512	8.45443	2.85545	3.09184	7.00884	5.8282	6.84912	3.60098	3.51474	8.37022	6.10739	7.45294	3.73671	3.65548	7.10657	5.85205	6.20348	4.36575	8.65376	6.8007	7.0422	9.28847	7.69553	6.44745	10.7571	6.50728	8.67952	8.0794	7.00183	6.39674
TCGA-MX-A666	A	low	9.40608	7.60141	3.99175	8.31996	7.89685	4.72015	3.8441	7.35338	5.07503	5.50668	4.88265	5.95608	3.74578	5.71921	6.75448	6.33211	5.8289	4.85739	9.65063	4.59211	4.88995	5.06417	6.07128	6.64519	4.85269	4.37891	8.6403	3.85349	7.65456	3.32953	6.60037	8.26797	5.89218	6.5824	4.19785	8.91859	7.04596	8.24421	8.39996	8.73666	7.42361	10.2339	7.88337	8.3346	9.23506	7.6089	8.2208
TCGA-R5-A7ZI	A	low	9.5806	6.58868	4.3314	6.4815	8.1177	4.16511	3.15289	7.13988	4.94643	5.09	3.65881	3.54158	3.24675	4.89859	3.58851	5.6208	4.18395	4.2468	7.78371	4.16195	3.2724	5.59315	4.22628	5.61091	3.46676	3.16285	7.36965	4.39298	4.87837	3.31607	4.45612	6.25802	4.97851	5.48201	3.81535	7.72747	5.40927	6.42464	8.03065	7.29803	5.11774	8.7449	5.75915	7.7747	7.32659	6.23174	5.81714
TCGA-R5-A805	A	low	10.7176	8.78449	3.90833	8.38996	9.86742	3.7009	3.96379	9.61689	5.97393	5.86665	4.923	6.27014	3.42365	7.2501	5.13161	6.90116	5.40116	5.18584	9.92498	4.09832	3.83153	6.48944	5.27388	5.47437	3.2974	3.22074	7.55395	6.10245	7.92435	3.33222	3.85814	7.02918	5.16726	6.1784	5.05811	7.49728	5.74664	6.44288	8.08538	7.6054	5.96833	9.13105	5.7294	8.09637	7.54083	6.5472	6.34994
TCGA-RD-A7BT	A	low	9.75022	7.09499	3.1469	7.53477	9.70728	5.15242	3.1052	7.10283	4.86847	5.11869	4.211	4.61139	3.09116	6.85027	4.27961	6.28404	5.12313	4.15203	8.70225	3.03252	2.99464	4.68508	6.71991	6.43581	3.30786	4.99577	7.8861	3.64699	5.85591	3.4758	8.17295	7.93394	6.31946	6.00148	3.97159	8.37534	6.09549	6.76724	8.07189	8.66533	6.73436	9.81594	6.47985	8.30019	8.7574	7.6534	7.03021
TCGA-RD-A7C1	A	low	10.9723	7.76908	3.48886	7.88977	8.90226	3.6454	3.9752	7.11748	5.4507	5.28008	4.66766	4.3156	3.9244	6.79746	4.16911	5.96589	4.84657	5.45322	8.15807	3.66867	3.72438	5.66405	5.3153	5.96686	3.85457	3.90837	7.79161	4.60847	6.85595	4.0341	3.6919	6.86311	5.44428	6.10191	4.57557	7.40206	6.19624	7.42707	8.05071	8.60601	6.44149	9.86195	7.2629	8.24706	7.8626	7.56528	7.22004
TCGA-RD-A8MV	A	low	9.54574	7.1199	5.49049	8.35411	9.75965	5.18967	3.73355	7.58488	4.76381	5.12149	3.67728	4.54536	3.52077	6.84352	5.21936	6.61607	4.14775	4.89203	8.80767	2.99279	4.66038	6.81404	5.73812	5.86019	3.43909	3.509	7.30278	4.96551	6.63647	3.27812	3.08737	6.86968	5.16998	6.06119	4.17118	8.13274	5.96014	6.2472	8.29173	7.8024	6.12549	8.54395	6.53468	8.74977	7.2945	6.95645	6.70677
TCGA-RD-A8N1	A	low	11.2872	8.45559	5.29763	8.96846	10.8117	4.18718	3.07486	8.94045	5.26727	5.28801	4.4564	4.18704	3.78798	7.88011	6.59722	6.306	4.59114	5.945	8.81562	3.5598	5.89992	6.4024	5.36707	6.29253	3.51474	3.54231	7.89579	5.31432	7.62846	3.37661	4.72594	7.33108	5.22044	6.27975	4.00023	8.70487	6.6647	6.70225	8.87371	8.07245	6.7622	9.61585	6.69718	8.56733	7.88913	7.05014	7.18471
TCGA-SW-A7EA	A	low	11.9663	9.75991	3.48258	8.33981	9.77201	5.00781	3.37436	7.6252	6.76178	5.46893	4.42544	4.76156	3.36502	5.91117	5.55484	6.18124	5.05006	5.7584	9.71635	2.937	3.28707	5.15998	5.60841	5.91782	3.30157	3.76335	7.67428	4.12457	8.31627	3.18587	3.40305	7.06471	5.75818	6.4771	3.50005	7.74528	6.24294	7.36445	8.76843	8.17478	6.59417	10.2436	6.72886	9.46959	7.77629	7.35581	6.75135
TCGA-VQ-A8DU	A	low	11.0009	8.59471	4.21493	8.59387	8.67309	4.47688	3.12524	8.30834	6.61866	4.99286	4.40707	6.37513	3.86767	5.68876	5.53939	5.90423	5.31299	5.40533	9.41066	4.76339	3.52315	6.65504	6.26979	5.43817	4.11403	4.1444	7.12703	3.8578	8.6048	3.51732	6.18377	7.78581	5.11188	5.63569	3.78309	8.56521	6.72628	7.09398	8.56191	8.56774	6.4462	10.0649	7.63675	7.32758	7.84355	6.41369	6.92687
TCGA-VQ-A8E7	A	low	11.5163	8.95473	3.14475	8.88771	9.59847	5.60838	4.91086	8.72026	5.78638	6.07622	5.075	4.66697	3.42039	8.33797	5.92373	7.50006	6.20734	5.64703	10.2929	2.98945	3.78368	6.31808	6.15285	6.87464	3.31971	5.69266	8.6116	3.8605	7.4882	3.24972	7.72722	7.57181	5.66765	6.38074	4.64435	8.31549	6.27385	6.9222	8.56277	8.58002	6.76711	9.89962	6.50051	7.72709	8.40124	6.89952	7.46824
TCGA-VQ-A8P2	A	low	10.1182	8.35362	2.95062	7.78025	8.03437	6.42962	3.14558	7.39705	5.06037	5.23433	5.14173	4.12392	3.50287	4.2927	4.74488	5.54172	4.89527	4.91924	8.01918	2.86901	4.24971	5.38911	5.87486	6.79012	3.33779	3.59919	8.0803	3.89247	6.61239	3.28438	6.68162	8.35342	5.92819	6.84755	3.86328	7.803	7.18902	7.9927	8.66478	8.79542	6.91391	10.0134	7.83432	9.13978	8.85946	7.55709	7.95899
TCGA-VQ-A8P3	A	low	11.4923	8.34696	4.1475	8.88425	9.61004	5.54184	3.07486	8.83833	5.86294	4.84068	4.76133	4.92453	3.55606	5.48458	5.99469	6.87446	4.77996	5.89083	8.90886	3.08158	4.09762	6.3222	5.07074	6.02776	3.49956	3.40949	7.18672	3.81853	7.73362	3.42342	5.75058	6.95528	5.24027	5.91194	4.22051	6.86081	6.18843	7.23824	8.861	7.79924	6.25272	9.41519	6.63934	8.04934	7.64335	6.75542	6.81578
TCGA-VQ-A8PB	A	low	11.305	8.978	3.65614	8.7537	9.79516	6.12732	5.35081	10.9725	6.75678	5.47768	4.91913	4.5996	3.15376	6.85493	4.90081	7.08103	5.14111	6.05971	9.25223	2.89434	2.92078	5.29574	6.46881	7.52295	3.32612	3.20891	9.12801	4.00678	8.40922	3.24816	6.3415	7.47455	5.36567	6.55363	4.81548	8.04267	7.19939	8.46809	8.71883	8.87348	6.91127	10.4144	7.30883	8.21128	9.31504	7.12763	8.12278
TCGA-VQ-A8PF	A	low	11.4599	8.86793	4.1436	8.88322	9.74226	4.38245	3.68298	8.7939	5.39129	6.56779	5.24972	3.97058	3.63928	8.64995	4.61309	6.81728	5.09345	5.725	8.96217	2.97018	5.38661	6.71609	5.95118	6.72742	3.5703	4.13503	8.60527	5.63561	8.22863	3.34396	5.42371	7.31943	5.78658	6.47384	5.04062	8.41226	6.95068	7.11729	8.55953	8.42837	6.90047	10.3158	7.00563	10.0343	8.37894	7.659	7.759
TCGA-VQ-A8PH	A	low	10.1353	7.65032	3.10369	7.64844	8.34309	4.90168	3.27515	7.59263	4.88827	5.09265	4.96258	4.83199	3.70474	5.42784	4.63977	6.26971	6.3358	4.10114	8.00446	4.17688	3.22395	4.84008	5.99125	6.29335	3.47152	5.25859	7.68295	3.63948	6.38774	3.40166	6.56507	7.58612	5.85706	5.93505	3.81403	8.57941	6.78597	6.94307	7.67159	8.76586	6.59019	10.0611	7.08918	7.16091	8.56915	7.8441	7.45524
TCGA-VQ-A8PO	A	low	11.7576	9.42873	4.23197	8.51774	10.8032	4.5294	3.30893	8.3354	6.24057	5.42877	4.4139	3.65907	3.37286	7.74213	4.87759	6.86078	5.23048	5.84306	9.24794	2.89782	2.96785	5.25683	6.08962	6.81328	3.29772	3.51939	8.3842	5.74079	7.9818	3.2623	6.37626	7.9031	5.84915	6.65934	4.47956	8.47587	7.38228	8.02769	8.52943	8.55007	6.83516	10.3914	7.42218	9.23422	8.75427	7.26627	7.74995
TCGA-VQ-A8PX	A	low	8.85467	7.54604	3.92342	6.77232	10.1915	4.42405	3.88314	8.34587	3.71577	4.86997	3.75059	5.3811	3.23036	5.65347	3.63331	5.34961	5.19614	4.35454	7.29007	3.43248	2.9382	6.36641	5.92732	6.40479	3.68633	3.46635	7.84225	3.6459	5.96147	3.29169	4.0003	7.71276	5.26255	6.6034	4.05537	8.43346	5.95974	7.15161	8.42844	8.36526	6.84999	10.4991	6.91558	8.40561	8.63726	6.8766	7.48946
TCGA-VQ-A91D	A	low	12.4845	9.74053	4.35927	8.81251	10.9609	7.26024	4.23509	9.64521	6.8318	5.82095	4.53167	4.00253	3.18073	9.25558	4.81232	7.13338	5.38471	6.26507	9.25129	2.88736	2.92919	5.72478	5.34959	6.66721	3.36771	4.40325	8.36695	5.53666	8.63574	3.34999	7.616	7.89602	5.91785	6.49967	4.74539	8.68277	6.89652	6.76452	8.79554	7.79449	7.40842	10.3325	7.27548	9.52431	8.6552	7.32008	7.31717
TCGA-VQ-A91E	A	low	8.67078	6.92882	3.81572	7.3498	10.863	5.29526	3.09825	7.91522	4.3044	4.81748	3.81997	3.74316	3.47876	6.39865	4.19971	6.12219	3.85471	5.06161	8.10338	3.19918	3.98605	6.04807	6.45715	6.80275	3.3786	3.25606	8.47543	4.68169	6.44146	3.29029	5.70944	7.47441	5.36729	6.59296	3.6384	8.41112	6.34699	7.42227	8.60419	8.20735	6.59309	10.1796	7.03468	8.23454	8.58165	6.79906	7.73806
TCGA-VQ-A91K	A	low	11.7141	9.48049	2.86051	8.19266	9.49768	5.72074	3.10072	9.04531	5.9049	5.37784	4.76958	5.94378	3.79624	5.74416	5.17065	5.63596	4.12393	6.39451	9.34363	3.81388	3.77711	6.77148	5.70869	6.26066	3.41702	3.58454	8.02775	5.6182	8.07552	3.3676	7.002	7.44719	5.68837	6.63528	4.58716	8.09074	6.21694	6.04053	9.90576	8.33993	6.80246	10.7956	6.95528	8.75814	8.3711	7.29305	7.28442
TCGA-VQ-A91N	A	low	9.05852	7.60846	3.18337	8.32547	9.43889	5.73344	4.53927	8.47709	5.11118	4.99833	3.86331	4.20428	3.33624	5.6297	5.25812	7.25307	3.85647	4.44572	8.81882	4.99893	3.93383	6.34724	6.25386	6.32656	3.62756	3.28754	8.50458	3.64517	7.15098	4.09394	4.89273	8.24476	5.12192	6.06014	4.23979	7.51056	6.38611	8.17189	8.70315	8.79501	6.8176	10.4009	7.70308	8.53572	9.1978	7.44299	6.36012
TCGA-VQ-A91S	A	low	10.3601	7.98878	3.15198	7.75453	9.94943	5.09283	3.43777	8.83863	5.41718	6.01439	5.05849	3.70381	3.36217	7.8893	4.51511	7.18648	4.98289	4.8672	8.61144	2.93608	3.76255	6.15174	6.74908	6.76627	3.75767	3.56448	9.02188	5.13471	8.94277	3.26307	6.61867	8.09879	5.66737	6.78173	5.21035	9.71449	6.72289	6.51164	7.73582	8.74668	6.58099	10.2901	7.09471	9.51018	9.03369	7.37918	7.96541
TCGA-VQ-A91U	A	low	10.2778	8.24423	2.89894	7.80369	8.28718	5.94644	3.1679	8.2823	5.16437	5.42533	5.3223	3.98397	3.22583	6.22479	4.23249	6.74847	5.8499	4.62079	8.65696	2.955	3.33567	5.9074	6.0483	6.55863	3.19713	3.66513	7.97476	4.60484	7.38869	3.28082	7.70028	7.1766	5.03007	5.88467	4.15895	8.62337	6.45513	6.58588	7.7607	9.00913	7.00296	9.90131	6.42845	8.12863	8.80881	7.22088	6.76247
TCGA-VQ-A91V	A	low	9.7669	7.2786	3.55859	7.55356	9.68428	4.44612	5.49669	7.16014	4.25901	4.64697	4.15379	4.46683	3.39595	5.75424	4.98058	5.42146	3.92143	4.60441	7.40044	3.21311	3.78868	6.60875	5.97553	6.77839	3.48695	3.62028	8.44744	3.40366	6.07229	3.19067	4.72899	7.49999	5.19359	5.72247	3.86909	8.60632	6.05111	6.73192	8.35914	8.62827	6.84405	10.2661	6.17021	7.75698	8.0633	7.22697	7.05183
TCGA-VQ-A91X	A	low	8.92789	6.58882	2.74002	6.14239	9.64704	4.68094	3.34048	6.13417	3.6323	4.59529	3.26611	3.71188	3.14604	3.8454	3.38276	4.22949	3.55594	3.99239	10.6401	3.15819	3.00953	4.87686	5.39778	6.32064	3.51088	3.98667	8.006	3.2676	5.26681	3.25746	7.85207	7.70193	5.09239	5.89047	3.17992	9.07003	6.695	8.87245	7.3343	8.15432	6.76772	10.526	7.01875	6.46589	8.52277	7.52749	6.79932
TCGA-VQ-A91Z	A	low	10.6503	8.18822	3.67478	6.26423	9.26187	7.19325	5.09149	10.6275	5.13357	6.40668	4.00165	4.20044	3.18953	5.79268	3.75125	5.5938	6.09753	4.89125	8.91128	2.85062	2.90504	6.03859	5.62051	7.07206	3.49592	3.27662	8.57717	3.33277	6.13661	3.29329	6.8709	8.32221	5.89397	6.79854	4.06311	9.78477	6.7594	6.85183	8.47778	8.39703	7.1501	10.0592	6.71051	6.54547	8.23614	6.87389	7.94046
TCGA-VQ-A923	A	low	11.1952	8.20202	4.29049	8.74625	10.4776	3.94141	3.13257	7.25356	4.8031	5.39064	4.34545	4.25626	3.74989	7.20348	5.00724	5.98131	4.72927	5.63559	8.67418	3.01035	4.17037	6.06404	5.95398	6.86467	3.53937	4.37943	8.54232	4.96503	7.88209	3.30299	3.28396	7.37305	5.52305	6.7254	4.57618	9.39173	6.85356	6.60851	8.57641	8.47015	7.20234	10.5629	6.96754	9.59671	7.84257	7.26926	7.54846
TCGA-VQ-A924	A	low	11.7574	9.34905	3.30671	8.52201	10.0544	6.37468	3.12513	8.0237	6.81581	5.8812	4.75163	4.91387	3.39834	7.14982	5.63292	7.4572	4.73925	5.73864	9.49301	3.2453	3.28765	5.78825	6.33312	6.78454	3.20096	3.38025	8.65856	5.64775	8.13452	3.32641	5.89113	8.02239	5.72625	6.41296	4.47458	8.12351	7.10654	7.5121	9.56433	8.86471	7.51534	10.7556	7.72843	10.1462	9.21126	7.52157	7.71504
TCGA-VQ-A925	A	low	9.85741	8.05899	5.10077	8.20941	9.79944	5.07266	5.42957	7.72036	4.64342	5.37382	4.84294	5.15961	4.00163	6.01301	6.36022	4.66097	4.12075	5.1096	8.05601	4.6537	4.00578	7.73571	6.00403	6.56568	3.40883	3.72055	8.13695	3.67409	6.65401	3.62743	5.70262	7.22805	5.66864	6.33421	4.64447	8.49715	6.17231	7.22072	8.91239	8.49372	6.51049	9.70682	7.10921	7.57804	8.17866	6.22079	7.53556
TCGA-VQ-A927	A	low	9.69313	9.05382	3.40603	9.09345	9.45094	3.87003	3.58812	8.50126	5.46397	5.12343	4.23293	5.46704	3.51553	6.85463	5.21966	7.29009	5.05073	4.94003	9.02361	3.35686	4.10865	5.60372	5.59977	5.792	3.62412	3.69224	7.73304	4.07641	7.86101	3.31292	5.61268	6.92298	4.69915	6.09805	4.4641	8.45928	5.97316	6.50454	8.75786	7.8344	6.27454	9.75996	5.66942	7.71252	7.73448	6.16986	6.75082
TCGA-VQ-A92D	A	low	12.135	9.40587	2.74298	8.02266	10.1828	4.53858	3.1306	8.97139	6.22763	6.81949	5.45556	4.67892	3.66417	6.87023	5.25493	7.45836	5.35722	6.02999	8.66704	2.88024	2.9834	6.4866	5.97161	6.49186	3.36203	4.26318	8.1143	3.74804	8.05905	4.01816	8.07925	7.39709	6.06299	5.91575	4.9609	9.34495	6.30264	6.83996	8.56125	8.44709	6.17313	10.2159	7.21186	9.21024	8.26944	7.05803	6.87398
TCGA-VQ-A94O	A	low	11.0967	8.91536	6.64117	8.17973	9.46623	4.52125	6.25907	9.23687	7.15313	6.30581	5.37787	4.32561	3.54142	7.18268	4.78702	7.71863	7.13739	4.23079	9.27476	4.46191	3.16966	6.40165	6.5848	7.11385	4.27416	5.28324	8.81887	4.27055	7.54447	3.33821	5.71272	8.17526	6.08682	6.75835	5.16042	8.37975	7.24719	7.72012	8.64056	9.04157	7.38282	10.3058	7.56467	7.98962	8.6244	7.36577	7.9941
TCGA-VQ-AA69	A	low	9.71845	7.80032	2.8797	6.99676	8.97577	5.58125	3.14946	8.2823	4.77406	5.12298	4.07564	3.3181	3.50175	8.14932	3.83039	6.74892	4.27794	5.60756	8.90049	2.85294	3.18211	7.00353	7.59363	8.31436	3.5125	3.99895	9.48798	5.9164	6.88641	3.23924	6.23183	8.69607	6.30461	7.52611	3.93785	8.89466	7.81641	9.09546	9.31829	9.11211	7.66682	10.7702	8.41415	9.7381	9.09608	8.08575	8.50243
TCGA-VQ-AA6D	A	low	10.7827	7.9269	8.74714	6.72956	8.74983	5.62687	4.11045	7.9164	5.27339	5.93485	5.42165	8.54969	3.38557	6.10007	5.0618	8.87991	6.12681	6.4359	8.43783	5.10805	2.89081	5.17884	6.30295	7.04681	3.3845	5.24853	8.52332	4.44563	6.19024	3.714	6.28873	8.14275	6.23557	7.12965	4.34906	8.17607	7.00837	7.00391	7.94981	8.57939	7.08085	10.3704	8.21081	8.74748	8.46813	7.86908	6.97279
TCGA-VQ-AA6J	A	low	11.8661	9.04032	4.63746	8.35465	7.92145	3.49194	6.0635	7.2075	5.83004	5.84017	4.96375	5.92299	3.61585	6.64912	5.48827	7.34134	5.54013	6.63429	9.42081	2.93719	3.09745	5.79071	5.60536	6.18808	3.31581	3.10318	8.04748	6.48103	7.98083	3.25514	3.69517	7.09786	5.71584	6.51515	4.5332	8.62819	6.6638	7.95224	8.34337	8.79611	7.12371	10.0988	7.03054	9.31529	8.96468	6.89282	7.62507
GSM2235557	B	high	13.4018	9.65138	3.92375	10.6438	9.44323	3.82338	3.24098	8.54335	6.2961	6.5888	4.80408	5.33533	3.0381	6.76975	9.11826	7.0626	5.58254	7.55751	9.42003	3.19456	6.44302	5.95087	5.11484	5.8308	3.45412	3.91551	7.18048	4.63951	7.60222	3.39426	4.68128	6.52003	5.55437	5.43446	6.78411	8.30801	5.79583	4.73135	9.78594	8.25438	5.80068	10.5562	6.22945	6.29732	7.99836	7.03611	6.288
GSM2235558	B	high	12.5387	8.47786	3.50375	9.57963	9.91233	4.85336	3.40125	9.955	5.36609	5.70292	5.97501	6.26763	4.21176	6.65577	6.05562	6.43929	5.17045	6.39392	9.6209	3.15543	4.94959	6.45534	4.80123	6.45921	3.48872	5.39105	6.60562	4.92397	6.69111	3.49446	8.02711	8.05916	5.56525	5.14123	5.42753	8.15128	6.17739	4.71141	10.6954	8.11111	6.77941	9.58074	5.40283	7.15281	8.33678	6.24598	6.03116
GSM2235559	B	high	12.8892	9.99537	4.37851	8.37994	11.4482	4.81122	3.09474	9.08536	5.36577	6.59173	4.67948	4.82253	2.94025	7.72595	5.81494	6.66695	5.63666	6.35119	8.82603	4.02466	3.94834	7.01114	4.49856	6.93239	3.37579	4.74797	7.87351	5.51599	7.15471	3.24231	5.1758	7.22683	5.34859	5.66335	5.8263	8.14421	6.32993	5.08592	9.6634	7.92563	5.92382	9.65679	6.01853	6.27644	7.76872	6.50341	6.63208
GSM2235560	B	high	13.0404	9.44981	3.36883	10.3778	11.3868	4.11804	3.02997	9.98564	7.02206	5.8221	5.37752	7.96353	4.4112	7.98289	7.23705	6.66214	6.24881	7.14194	10.8565	3.2504	5.22533	6.1278	4.81769	6.65563	3.32321	4.23182	7.51826	4.44971	8.17437	3.33664	4.07935	6.97571	5.99056	5.81234	6.95099	7.81548	5.64205	5.4912	11.5296	7.92563	6.17457	10.1557	6.31603	7.22945	8.63957	7.49615	6.65622
GSM2235561	B	high	12.7054	10.2679	4.00794	10.8627	10.1478	4.73681	2.92781	7.47638	7.21621	5.30314	4.74708	5.75438	3.33061	5.8375	9.56046	7.89135	5.9405	7.97826	9.08926	3.06197	8.59283	5.67902	5.13749	6.53035	3.38863	3.99326	7.93092	4.5411	8.05663	3.38582	3.94304	6.99219	5.51762	5.93605	4.81139	7.71547	6.4818	5.74733	9.32872	8.41671	6.14998	10.4687	6.7173	7.78765	8.65851	7.16057	7.12644
GSM2235565	B	high	12.3585	9.57871	3.9239	9.96725	9.30173	3.34801	3.48042	8.40993	5.61944	5.72345	4.67794	9.02393	6.44355	5.27752	8.07932	6.28078	5.47909	6.91342	10.8947	4.71987	6.04942	6.95771	4.8904	5.84232	2.96408	3.36745	7.89953	3.69597	8.589	3.25522	4.04491	7.30793	5.25369	5.43727	5.69616	8.24645	5.49312	4.73167	12.3915	8.33788	6.27268	9.52132	5.4719	7.15675	8.18487	7.82993	6.75237
GSM2235566	B	high	12.8627	9.75752	3.88876	9.56967	8.44528	3.56656	4.55211	11.1201	6.09811	5.75757	6.27198	5.36787	4.00659	5.94208	5.64685	5.92704	5.79656	6.20119	11.0338	4.48605	3.38203	6.26601	4.87181	5.84952	3.33423	3.83577	7.77941	4.19684	8.20114	3.36935	3.83545	8.01126	4.72735	6.00462	4.82847	7.82735	6.7945	5.30876	10.2422	8.12903	6.54187	11.0308	8.08443	6.43289	7.38849	7.78871	6.43974
GSM2235567	B	high	12.2678	9.51444	3.89702	10.4399	10.07	3.40995	3.44129	9.12505	6.16572	5.8371	5.46342	6.60124	4.79729	7.25054	7.45193	6.82678	5.32227	7.29475	10.8881	3.53868	5.7842	5.62352	5.15875	5.71438	3.24381	3.77544	7.97419	4.45609	7.49099	3.5136	4.55101	7.19538	5.82363	5.19897	4.76906	7.46639	5.7529	5.71047	11.3996	7.85138	6.17659	9.7882	6.51148	7.1906	7.69179	7.66495	6.99345
GSM2235570	B	high	13.2341	11.3597	4.97666	9.76752	9.90281	6.03864	3.32069	9.65385	6.80774	7.79407	6.30786	5.2736	4.22267	8.57597	6.0115	8.27463	6.50327	6.93419	10.4276	4.63373	3.51503	6.07345	5.07575	6.0069	3.2059	4.61505	7.67325	6.19837	9.17888	3.14158	5.05248	7.13759	6.11565	6.17058	6.83275	6.84354	6.6137	5.61473	10.175	8.86084	6.29139	10.251	7.34767	7.09187	7.5192	7.12048	6.21996
GSM2235572	B	high	12.7682	8.26859	3.74703	8.93747	10.5807	3.8433	3.41041	10.5407	5.74878	5.90165	5.34544	7.73117	5.46641	6.80258	6.26068	7.56438	5.48112	6.41549	8.77974	3.4985	5.05071	5.80106	4.95151	5.65981	3.26674	2.89668	7.31454	5.65155	6.69576	3.25068	5.32244	7.43225	5.70573	5.26356	5.15496	8.32284	5.88744	5.34168	10.8925	8.09667	5.71938	9.68477	6.13374	7.90064	7.3227	7.03087	6.77493
GSM2235573	B	high	12.8126	8.73926	6.89681	10.1279	10.0825	4.16471	3.14978	9.83616	6.22753	6.37359	4.33673	6.48288	3.18822	8.64335	5.55202	7.13562	5.90282	6.68252	9.15139	4.69472	3.61043	6.63651	4.74729	6.49945	3.45483	3.93975	7.47904	5.30368	7.0385	3.07238	3.74185	7.81975	5.71853	5.10858	4.99484	8.74896	6.2071	6.13033	10.1942	9.56577	7.20528	9.48387	6.53311	7.78927	8.66451	6.70069	5.79685
GSM2235574	B	high	12.9741	10.6009	3.82338	10.7071	11.3361	4.16213	5.08758	8.67593	8.22819	6.51788	4.91143	5.20838	2.92756	11.5114	6.5599	7.85436	6.75566	7.39589	11.2308	4.23412	4.07325	6.44203	4.93143	7.29518	3.58995	8.12633	7.35838	5.6011	7.68388	3.34488	5.54755	7.14196	6.23455	5.58548	5.951	8.12408	6.66774	6.03442	9.73645	8.90005	7.19556	10.0259	7.12564	6.3203	8.63618	6.68904	6.42462
GSM2235577	B	high	12.7262	9.88296	4.0743	10.8573	11.4148	3.4248	4.38357	8.12013	7.28138	6.15266	4.5299	6.71809	2.86093	9.25954	7.61408	7.22281	6.00667	7.93934	10.6503	4.25654	4.15725	6.64581	4.61331	6.77536	3.33788	3.82837	6.77648	5.22555	7.56914	2.94016	4.04491	6.97079	5.91115	5.47436	6.30787	7.43496	5.84078	5.89595	10.8733	8.31831	6.7747	9.27878	6.49268	6.90483	8.81128	6.2673	6.5857
GSM2235579	B	high	12.8126	11.2095	3.96993	10.8962	11.3094	4.10048	3.73042	7.80058	9.43291	5.07698	3.947	5.14631	2.78386	12.6709	8.99397	6.87422	6.71238	8.73886	11.1596	4.24652	3.24307	6.55381	4.39308	6.59171	3.1045	4.10908	6.98934	5.72098	7.68388	2.81851	4.11913	7.12496	5.62325	6.05478	5.73223	6.66992	5.97057	6.2083	9.32681	8.70744	6.76443	9.39207	7.05274	7.73747	7.94103	6.3032	6.87634
GSM2235580	B	high	12.371	9.09697	3.96393	10.8682	11.5062	4.51135	3.49558	9.07354	7.14888	5.49453	4.87725	4.83538	3.00379	8.77303	7.65155	8.51513	6.04169	7.19343	9.83834	4.22641	6.40696	6.54335	5.06491	6.71851	3.51884	3.70532	6.7772	5.07194	7.83428	3.49458	3.81839	6.78756	5.04751	5.50073	5.25744	7.85026	6.12975	5.97402	9.35596	8.20318	6.50122	9.66922	6.50352	7.76348	8.03076	6.90403	6.16213
GSM2235588	B	high	12.2432	9.42838	4.07833	10.7839	11.1136	3.63553	3.16368	9.01909	7.12617	5.33433	4.2351	7.66584	3.53201	7.56601	7.63168	6.90604	6.48197	7.12812	10.9264	4.04941	6.12792	5.52172	4.87377	6.81297	3.24329	3.71992	6.92779	3.94229	6.69111	3.50824	3.99689	6.30688	5.09105	5.41161	5.0404	7.62836	5.49448	5.3072	11.3647	8.12181	6.97764	9.67235	5.2628	6.71528	8.22431	6.74784	5.68173
GSM2235589	B	high	12.2554	9.32684	5.43547	9.63913	10.4018	6.76657	3.70785	7.38207	7.00026	6.48164	6.17554	4.30067	3.70915	10.123	6.20634	7.3249	5.9405	6.25487	11.3464	4.76562	3.57819	6.8948	5.50814	6.71699	3.06806	4.57865	7.3709	5.29012	6.79271	3.35992	6.32414	7.21087	6.65885	6.33342	5.81187	8.37195	6.60067	6.78275	9.2169	8.33391	6.97904	9.7882	7.09127	7.12486	8.10664	7.11342	6.03533
GSM2235596	B	high	12.1631	8.14132	4.08734	9.80967	11.218	5.50046	3.33013	9.05229	5.39932	5.21719	4.3286	8.96396	3.33333	8.01966	5.97677	5.89634	4.9356	5.59699	8.58639	3.56455	5.04946	5.6912	5.48423	6.03129	3.24057	4.03965	7.10941	4.27144	6.73826	3.49066	5.44621	6.9684	5.46317	5.39276	4.05398	8.02429	6.38836	5.89886	8.5312	8.34598	5.80421	9.26354	6.35232	8.27573	7.19004	6.14645	5.93695
GSM2235598	B	high	12.7906	9.86908	3.74609	9.79551	11.5769	3.72751	3.12839	7.48294	5.97729	5.39543	4.89239	5.28857	4.08989	6.87183	7.31083	5.94281	4.79116	7.09756	10.0472	3.7639	6.12491	5.54396	5.4508	6.36738	3.60949	3.38797	7.71806	5.01048	7.63292	3.6331	5.05166	7.3907	4.90758	5.89449	5.41399	8.40764	6.04392	5.51132	9.45297	8.41414	6.23821	9.61387	5.43488	8.021	7.76242	6.50073	6.43337
GSM2235600	B	high	12.5905	10.0778	3.81393	10.7273	10.861	5.09254	3.64824	10.234	7.27165	6.36691	5.65036	5.14167	3.52931	9.5601	6.62831	8.77537	5.59803	7.11204	10.6341	3.4816	4.01665	6.62635	5.57148	6.66225	3.40295	4.38018	7.91033	5.20707	8.91898	3.06175	6.14762	7.17951	5.501	5.60142	5.81935	8.03014	6.32834	6.81405	8.86402	8.48819	6.32754	9.98685	6.56106	8.18169	9.13015	7.60826	6.63394
GSM2235601	B	high	12.6651	9.54591	3.64809	10.5917	11.4628	3.78984	3.69899	10.0679	7.14013	5.54747	5.49557	6.32379	3.60971	8.73182	8.47035	8.12351	6.22244	7.26319	10.2824	2.59067	6.75836	6.04567	5.52472	6.63338	3.14402	3.17227	7.29051	4.41519	7.97248	3.37152	3.99323	6.44318	4.76774	5.34096	4.90815	7.35608	5.97173	5.78515	9.21185	8.12665	5.83767	9.802	5.65367	7.89416	8.43332	7.66356	6.30275
GSM2235602	B	high	12.8126	9.56883	4.05571	10.51	11.3094	4.23961	3.59662	9.61001	6.22713	5.60973	4.70146	6.86429	3.84504	7.42545	7.63348	6.52091	4.83814	7.05989	9.70433	3.49835	6.07492	5.61789	5.31125	5.95711	3.03215	3.73832	7.23083	3.97844	8.16712	3.42247	6.16967	7.27075	4.81625	5.56599	5.2527	8.1821	6.44791	5.55926	10.0033	8.27103	6.70384	9.58953	5.46651	8.35792	8.33067	7.08555	6.3771
GSM2235603	B	high	12.4126	9.92078	4.54104	8.80147	10.0557	4.01389	5.29098	8.4192	8.92814	6.42549	4.63799	5.28269	3.81975	6.58708	5.79404	6.69551	7.69318	6.03091	10.9588	4.22075	3.78046	5.48385	5.04472	5.54144	3.15274	5.86249	7.8243	4.74724	7.58807	3.67722	4.00579	6.97264	5.94995	6.30292	4.63822	6.97992	5.52554	6.69161	8.53231	9.02436	5.95082	9.92752	6.86532	7.21688	8.43972	7.59576	6.46918
GSM2235605	B	high	12.5905	9.10827	4.14637	11.0819	10.5864	4.77093	3.39205	8.20374	6.45927	5.68443	4.48088	5.79354	3.62193	6.01221	10.1641	6.83535	4.38042	7.24465	9.94316	3.20499	8.59659	5.30734	5.33664	6.38024	3.13224	3.49214	8.02116	4.25381	8.55321	3.42101	4.75021	6.72237	5.10034	5.669	5.35451	7.962	6.45286	6.95076	9.05527	8.34598	6.09367	10.2693	6.08826	8.16994	8.45309	7.64124	6.95733
GSM2235606	B	high	12.5735	10.4606	4.19944	10.9126	10.9808	4.60022	3.35832	7.73405	6.9378	5.95619	4.84614	6.35076	3.82742	7.14571	9.12061	5.98697	4.78442	7.71694	9.34998	3.05708	7.55961	5.7457	5.05842	6.03378	3.29451	3.27752	7.212	4.90491	9.07529	3.39654	5.90549	7.09105	5.1208	5.47659	4.96055	8.229	6.29297	5.90209	9.81009	8.26077	6.25536	9.44992	5.59492	7.88369	8.28081	7.25075	6.66122
GSM2235607	B	high	12.7475	10.6506	4.95986	10.1381	10.4639	4.39947	7.02694	9.02192	7.82947	6.71471	5.78403	5.54167	3.74591	8.5244	6.94428	7.9276	6.23558	7.6932	10.7665	3.35728	3.78706	8.15415	5.95251	6.19678	3.36951	4.74451	7.9113	5.89542	9.0922	3.18631	4.62122	6.51846	5.4491	6.35557	6.67429	6.81601	5.60453	6.54669	9.49616	7.98161	6.13543	10.6348	6.42645	7.96078	7.35974	7.84013	6.31187
GSM2235610	B	high	12.4566	9.9565	5.04158	10.8204	10.7711	4.48457	6.18292	10.444	7.63567	5.80224	5.35879	7.01267	3.46604	8.44688	8.64999	7.93405	6.45474	7.98475	10.4584	3.61975	6.90789	6.56802	5.31615	5.73858	3.54057	3.74357	6.73204	4.54821	9.09082	3.44936	5.08549	6.87666	5.05578	5.69321	5.59395	7.00889	5.88288	5.62742	10.859	8.29526	6.11627	8.68783	5.36106	8.27328	7.75599	7.81097	6.43337
GSM2235612	B	high	12.945	9.98293	4.08893	10.6197	9.42468	4.49044	4.43572	10.4833	5.97769	5.31227	4.76967	7.8137	4.15828	7.85598	8.16847	6.32561	5.74232	6.85213	10.8506	3.66484	6.52054	5.60825	5.22852	5.90521	3.21845	3.87127	7.27751	4.02216	7.98699	3.29641	4.45344	6.78075	4.8273	5.34917	4.88624	7.51476	5.81843	4.98281	11.4997	8.2825	6.25298	9.91624	5.34315	7.62405	7.68988	7.66495	6.27034
GSM2235615	B	high	12.4268	10.8926	3.72353	10.0652	11.5769	4.80625	3.37849	8.06181	6.58485	6.22469	5.51975	6.42174	3.21464	8.61961	7.56924	7.19601	5.14301	6.83507	9.7559	3.15068	4.19293	5.78158	4.91187	6.55691	3.10461	3.14728	7.26698	4.87379	8.9203	3.19848	5.39934	7.12993	5.12255	5.59286	5.27824	7.65927	6.80431	6.51632	9.82462	8.51887	6.1508	10.0535	6.91307	7.37188	8.92948	7.30334	6.13023
GSM2235616	B	high	11.8265	9.67877	8.76137	9.30284	9.2672	3.85183	4.78643	10.3312	6.17069	4.78711	4.32563	5.41805	3.31785	7.45746	5.29646	6.63746	4.33217	5.77906	10.0804	4.43241	4.03006	6.34677	5.04472	6.93131	3.88211	4.07315	7.43003	4.56227	8.02931	3.5224	4.24816	6.41742	5.27516	5.8372	5.09908	7.66378	5.50276	6.8459	8.38819	8.80145	6.18683	10.0179	6.35104	7.9477	8.19933	6.81572	6.62591
GSM2235622	B	high	12.5905	9.90881	3.93881	10.3695	11.3094	3.83937	3.24009	9.07653	7.04912	5.62273	4.81695	6.35753	3.68171	8.38996	8.23782	6.30714	4.83889	7.96832	9.83095	3.35762	6.85424	7.0313	5.38761	5.7839	3.52042	3.32704	7.26124	4.02501	9.01447	2.91655	6.14068	7.38135	5.06802	5.48362	5.17827	9.18548	5.89192	5.55572	9.21185	8.3955	6.86846	9.4115	4.95517	8.68274	7.93689	7.52678	7.37242
GSM2235625	B	high	11.5165	8.21545	4.44714	11.0434	10.2348	4.20826	3.778	7.18983	5.98572	5.04724	4.1879	8.50058	3.28566	6.56584	8.19238	6.48806	5.13785	6.33589	9.84566	3.6572	6.70631	6.46602	5.67738	6.35141	3.68018	3.32296	6.78499	3.76616	7.62753	3.27205	4.09917	7.0388	4.90758	5.95648	3.94564	7.44855	5.48787	5.9993	10.6153	8.44691	6.67373	9.64737	4.85661	8.36452	7.84006	7.96804	6.80387
GSM2235626	B	high	12.5735	10.4065	3.94073	11.019	11.521	3.51807	3.5389	10.3252	7.99773	5.62273	4.94856	7.25521	3.48317	8.16998	7.61408	7.9829	5.35229	7.57753	10.2026	3.89397	6.6008	5.97677	5.45303	6.65156	3.49699	3.96284	7.23004	5.48072	8.88802	3.66262	5.02613	6.53171	5.08016	6.62992	5.63967	7.09856	5.81916	6.22457	9.5159	8.1604	6.28407	9.87238	5.33371	8.62737	7.81721	7.53214	6.99345
GSM2235628	B	high	12.8126	11.1054	3.78446	11.2709	12.0632	4.34341	3.44984	10.466	9.30986	5.78191	5.14517	7.66148	3.38937	9.30213	7.43427	8.38766	6.27966	7.38683	11.398	2.93383	4.25521	6.81686	5.4007	6.15433	3.32699	3.58019	7.05585	4.51928	9.96761	3.61712	3.983	6.8617	4.66398	6.56119	5.96232	7.43279	5.83478	6.17141	9.63468	8.42343	6.13739	9.50118	5.3112	8.33901	7.65304	7.57254	6.91631
GSM2235629	B	high	12.2319	9.22401	4.20352	10.6246	12.2675	4.34222	4.79147	10.3798	7.55981	5.698	5.00448	5.65159	3.74885	10.2352	7.01261	8.49271	5.4892	6.01529	9.84931	3.82368	5.67575	6.4393	5.6422	6.33371	3.64455	4.06153	7.13739	4.96149	7.68541	3.29059	4.17245	7.00662	4.49004	6.38021	5.1033	7.72396	5.91447	6.40777	9.0151	8.22171	6.38761	9.94975	5.81981	8.24571	7.5958	7.94045	7.06275
GSM2235630	B	high	12.8627	10.3749	4.07991	11.346	10.5173	3.8632	3.41475	10.0695	7.6747	5.3013	4.92607	6.36533	3.16739	8.08453	9.21936	5.63866	5.15443	7.27005	8.9189	2.50802	9.76179	5.54636	5.26966	6.51973	3.69185	3.53386	6.97764	4.10696	9.03479	3.08003	4.91181	7.14258	4.61977	5.86529	4.04867	8.37009	6.16945	5.4267	8.93483	8.51311	6.05356	9.50984	4.81231	7.56014	8.34578	6.75991	6.98195
GSM2235631	B	high	12.1736	9.79408	3.74363	10.7322	11.3542	3.64985	3.49953	8.27044	6.81378	5.28667	4.76372	6.24725	3.66843	7.54896	7.95228	6.86674	4.37367	6.27411	9.33366	3.16926	6.88429	5.36723	5.51375	6.50962	3.41841	3.58868	7.23163	4.37327	8.17989	3.42841	5.34873	6.89354	5.03948	6.35471	4.39563	8.07161	5.99957	6.33804	9.40957	8.00529	6.21391	10.1939	5.79987	8.22514	7.97101	7.11508	6.82424
GSM2235633	B	high	12.6456	9.64973	4.07214	10.9819	10.258	4.25342	3.50092	10.1123	6.74256	5.34852	4.77032	7.4452	3.29268	7.90432	7.89201	6.96142	5.14813	7.37334	10.0071	3.89576	6.38496	6.22829	5.37594	6.72521	3.37173	3.56031	7.23163	4.29501	8.14063	3.46635	4.55255	7.31185	5.42169	6.06671	4.34118	7.86316	5.87716	5.0457	10.771	8.01434	6.65003	9.59265	5.17407	8.59315	7.30543	7.42889	6.75678
GSM2235634	B	high	11.3755	8.56965	3.91801	9.86259	10.3003	4.50947	3.37667	7.00975	6.51351	6.19226	5.16338	4.55924	3.7641	8.23413	7.67229	8.7899	5.04781	6.78526	9.64373	3.11694	5.28246	5.77752	5.83832	6.04165	3.18873	4.08362	7.43335	4.67919	7.4961	3.06263	3.50006	6.86864	5.78768	6.29504	4.99623	6.79665	5.84264	6.59585	8.74901	8.61172	6.51995	10.1725	6.33688	8.45806	8.08372	7.45073	7.03889
GSM2235699	B	high	12.5559	10.3385	5.06458	10.3079	8.90324	4.90483	4.09422	9.54192	6.82595	5.78329	4.8448	5.83172	3.70445	7.52596	6.37445	7.57516	6.69284	6.91342	10.7075	4.24946	3.94037	6.7483	6.09724	6.05042	3.54827	3.3304	7.63923	4.17578	9.33959	3.2343	6.9438	8.65465	5.10902	5.42273	4.62915	8.08184	6.37104	7.07772	8.30069	8.2106	7.37257	10.5097	7.07466	8.16682	7.75724	7.57436	7.00165
GSM2235702	B	high	12.5214	10.0844	6.29655	10.1175	10.4848	3.96786	3.48139	11.647	6.698	5.02204	5.55864	5.79992	4.09769	7.83205	5.99806	7.64276	6.03894	7.46177	10.6005	2.93722	3.62563	6.94441	6.15389	5.85106	3.34928	3.46099	7.40566	3.28113	9.59376	3.20583	4.02012	7.75731	4.54887	6.34967	4.79657	8.49886	6.10086	5.96369	9.07058	8.08143	7.06026	9.93896	5.9724	7.6651	7.60372	6.61468	6.85733
GSM2235703	B	high	11.1262	8.76623	4.02211	9.58684	9.59219	3.98725	3.81431	8.76478	4.9272	5.21923	3.92854	7.4127	3.72896	5.59147	6.69941	6.31084	4.97944	5.82333	9.51969	4.7653	6.45862	6.07092	5.64894	6.07014	3.10086	3.14931	7.86756	3.85266	7.60149	3.04516	5.88525	7.56565	4.84019	6.07771	3.97915	8.34622	6.32307	6.87223	10.2717	7.96833	6.88058	10.3156	6.41552	8.46479	7.92479	7.76052	7.75796
GSM2235710	B	high	12.2803	9.0333	4.6406	9.05716	9.85531	3.54232	6.46347	9.33569	5.62938	6.37645	4.38949	6.889	3.08394	8.07621	6.08176	7.76918	7.29128	6.00071	9.31208	5.17683	5.45381	6.44333	5.99012	6.77005	3.43593	2.71944	7.91322	3.76616	8.40411	3.28116	5.22472	7.54001	5.21227	6.90631	4.26657	8.1433	5.70561	6.73356	8.73015	7.94861	6.38511	10.0618	6.30918	8.6361	7.86587	7.9216	7.09562
GSM2235717	B	high	12.7475	10.2509	3.47339	9.91123	9.79966	1.8889	3.39922	10.4109	6.08323	5.46017	4.84681	7.13537	3.53201	6.6742	6.90012	6.89452	5.00084	7.69243	10.8147	4.21017	4.31415	6.26429	5.32402	5.78308	3.39205	4.45454	7.46722	4.01182	8.90241	2.97367	6.82156	6.94409	4.87713	5.62246	5.05867	7.54746	6.46769	5.96535	10.9822	7.90376	6.27189	9.82655	5.93392	8.62663	7.96486	7.31558	6.35072
GSM2235721	B	high	11.936	10.7175	3.66399	9.90191	10.4479	4.52264	8.8654	9.99695	6.96438	7.12411	5.18443	5.72619	2.92041	7.90738	5.82678	7.32543	4.83006	5.55959	10.0154	3.41238	3.34123	5.4792	6.37622	6.54477	3.64626	3.98177	8.20937	4.07167	8.65266	3.0341	5.44759	6.57317	5.51284	7.22898	4.96506	7.56581	6.39293	7.45917	7.74137	8.10376	6.83029	11.1279	7.22363	8.41156	6.79993	7.14326	6.64149
GSM2235724	B	high	11.9892	10.0712	5.79261	10.0218	11.5925	4.65051	3.76998	9.97272	6.82809	6.92235	5.17535	5.83418	3.76761	8.34003	7.09439	6.81141	6.68833	6.60911	9.87531	3.93414	4.31653	6.09775	5.90056	6.19035	3.49402	3.39221	7.09459	4.31854	9.20154	3.27927	3.85624	6.03775	5.00874	6.3752	4.4814	7.57634	6.6783	7.95606	9.39832	8.28386	6.37973	10.4992	7.78748	8.66077	7.44757	7.73177	6.62967
GSM2235725	B	high	12.2554	11.0208	4.74943	9.70366	10.6644	4.66004	6.47303	8.65172	8.60082	6.29096	5.12354	4.75005	3.27508	10.9982	5.41844	7.82663	6.95627	6.23332	9.71442	2.99358	3.11688	4.6702	5.7475	6.4423	3.42858	3.75229	8.03519	5.3794	9.57339	3.1979	3.96354	6.88823	5.4043	7.10031	5.24878	7.64425	6.57702	7.1001	8.43467	8.04983	6.65292	10.4395	7.27029	10.025	7.90616	7.50455	7.2732
GSM2235728	B	high	12.1028	10.5023	4.06366	10.1068	11.3727	4.33294	3.61672	8.28614	6.21143	6.1479	5.28393	6.05236	3.59435	8.34279	7.85707	6.40964	4.94575	7.85044	9.54082	3.03301	4.49304	5.89513	5.60802	6.12373	3.59007	3.43454	8.18419	4.31962	9.52201	3.09564	5.24929	7.1006	5.47143	5.6283	4.24582	7.82891	6.72867	6.93787	8.91113	8.75408	6.61832	10.3018	6.70453	8.44778	8.74095	7.23823	7.15083
GSM2235729	B	high	11.1594	8.88796	3.82338	9.35207	11.4438	3.67326	3.71543	9.60745	5.6568	6.2135	5.35708	7.60403	3.70461	8.69215	6.31628	8.27252	5.60139	6.57099	9.14429	3.01791	4.23131	6.47594	6.06943	6.03045	3.50049	4.62382	8.34794	4.72691	8.80362	3.21615	3.33404	6.9363	5.19603	6.18185	5.02775	8.09117	5.97911	6.93686	10.0726	8.37378	6.39785	10.3063	6.62794	9.02727	7.92875	7.09786	7.27393
GSM2235733	B	high	12.7682	11.2052	9.08805	10.2601	11.5261	5.6852	4.48656	10.9928	8.11124	5.86154	5.21767	5.52854	4.48237	9.89158	6.36653	7.37934	6.46282	7.22201	10.3486	3.69271	3.23228	6.10996	6.31757	6.70169	3.82676	3.81008	7.85507	5.20954	10.2168	3.04346	5.59098	7.17828	5.89159	6.41932	5.30261	7.81708	6.60993	6.80011	8.95206	8.40595	6.34297	10.1024	7.06934	9.29573	7.29071	7.25115	7.39279
GSM2235748	B	high	11.9019	9.42542	3.9571	9.39523	10.6289	4.6758	3.65918	9.98397	6.76211	6.18852	4.96008	7.06175	3.15165	7.48532	6.45559	7.93014	6.02434	6.93923	9.74918	3.4534	5.10788	6.24226	4.97455	5.93481	3.68048	2.99965	8.94414	4.1038	8.54889	3.37514	4.55162	7.81285	5.67716	5.71894	3.47236	8.5088	6.26571	8.33878	10.4295	7.75472	7.48814	10.4011	7.655	8.20159	7.54284	6.81807	7.52408
GSM2235750	B	high	12.472	10.5766	3.71898	9.32734	10.6347	4.77794	3.54453	9.61648	6.86592	6.18646	6.45518	4.90731	3.59195	8.64032	5.88591	7.08479	7.64403	6.1242	9.58945	2.61828	3.26231	6.7638	6.07597	6.48685	3.218	6.21502	8.75013	4.64158	9.54768	3.1263	4.92279	7.40157	5.96811	6.72395	5.60584	7.35752	5.9418	6.51361	8.79063	8.22056	6.57085	10.1897	6.966	7.66249	7.63287	6.68524	7.37015
GSM2235753	B	high	11.6816	8.93286	3.66932	9.59417	11.6556	3.94466	3.83245	9.04942	5.15515	5.227	4.02455	6.02324	3.38847	7.48825	6.55731	6.42196	3.88961	5.37631	9.7559	2.62839	4.82025	5.04594	5.49209	6.61898	3.34093	3.99078	7.23004	3.72693	7.78635	3.22036	3.73663	6.81832	4.52495	5.66123	3.72795	8.13369	6.8917	6.41934	9.06288	8.19097	6.93513	10.8325	6.46725	8.74566	8.36634	6.75871	6.9928
GSM2235754	B	high	12.472	11.0247	4.45218	11.0309	11.3182	4.77374	3.55671	10.4088	8.30462	6.05529	5.57235	6.26978	3.42211	8.72283	6.7209	7.43534	6.38751	6.41791	11.5841	3.90083	3.96883	6.60605	5.8194	6.26799	3.17888	3.49214	7.98933	5.19053	9.33959	2.90779	4.40315	6.9672	4.91181	6.38107	5.89431	7.72396	6.17134	6.52645	8.77523	7.27802	6.49586	10.2784	5.88433	8.53578	7.16045	6.67179	6.39931
GSM2235755	B	high	11.9981	9.86908	4.1582	10.7273	12.0138	4.96872	3.46788	8.12151	6.06379	5.01231	5.41947	9.03643	4.86313	6.76519	8.77843	5.94239	5.89412	7.59904	9.81609	4.34185	6.69786	5.7113	5.03461	5.96167	3.47995	3.65809	7.4048	3.94369	8.72501	3.24688	4.40901	6.83859	4.86852	5.95259	4.62722	7.79257	5.9068	4.40794	11.4352	8.07663	6.42435	9.43324	4.51244	8.24388	7.78543	6.64033	7.1847
GSM2235757	B	high	11.9537	10.2339	3.55338	9.98972	11.3775	4.94126	5.34917	8.94553	7.1092	5.86932	4.42983	4.98284	3.76287	8.58779	6.38451	7.31141	5.33732	5.51642	9.99089	5.01484	3.5707	6.23001	6.07114	6.58575	3.34437	4.79164	8.13205	4.59387	9.44485	3.22017	4.85676	7.74662	5.50575	6.41174	4.15632	7.5584	6.52132	7.07555	8.70076	8.99362	6.65003	9.78481	7.1442	8.91506	7.59393	7.52808	7.57822
GSM2235759	B	high	12.9741	10.8186	3.58772	11.2134	10.962	5.53479	3.77459	12.0864	9.39078	4.74091	6.38874	8.38704	4.12716	8.41691	8.03229	6.218	7.6099	8.61249	11.1905	2.82957	3.57239	7.23058	5.84772	6.01065	3.37209	5.16143	7.48508	3.69352	10.4582	3.62178	3.52191	6.71743	4.15758	5.74119	6.32444	7.13246	5.96598	5.65757	9.52567	7.81999	5.95681	9.53296	6.81262	8.2986	6.58319	6.71927	6.71132
GSM2235761	B	high	12.371	9.55411	3.42673	9.97699	10.5089	4.27553	3.52454	9.90439	6.20606	5.6375	4.626	9.00545	4.18172	6.62895	7.50324	6.24942	5.76005	6.99773	10.0154	2.78349	6.1365	5.55634	5.17936	5.77222	3.66809	4.1804	7.99848	4.07832	9.00376	3.05982	5.19577	7.61418	4.73905	5.89523	5.00758	8.57725	6.30153	6.21941	11.1642	8.16289	6.43382	9.70442	5.72883	8.52714	8.08238	6.49019	7.26871
GSM2235765	B	high	13.0058	10.6693	3.64477	10.3241	10.5723	4.86594	3.99889	11.2898	6.74914	6.89468	5.91908	5.59894	4.55392	8.96913	5.76345	7.94652	5.55155	7.00725	9.77728	3.39065	3.22645	6.56802	5.39433	5.99343	3.58302	3.57452	7.84251	4.40466	10.0009	3.25619	3.72173	6.57152	4.30254	6.37979	6.64583	7.65635	5.54939	4.45827	9.92868	8.6027	5.96851	10.0064	4.91306	8.57584	7.02911	5.90873	6.82805
GSM2235767	B	high	12.0734	9.86516	3.67229	10.7374	11.4628	4.2487	3.52855	8.25135	5.87599	5.4541	3.95361	9.44681	7.02177	8.69158	9.20475	7.33882	6.08472	7.64191	10.1888	3.93229	8.13238	6.09405	4.84976	5.75263	3.17047	3.63741	7.84536	3.25863	8.7214	3.2517	3.76366	6.64938	4.43953	5.51755	4.04419	7.37087	5.6677	4.57304	12.4162	7.87492	5.55796	9.09842	5.21752	8.43162	7.19666	6.74821	6.5857
GSM2235768	B	high	12.5387	10.241	8.44295	9.00962	10.7392	3.86464	3.66894	8.54569	7.68495	6.63116	4.94711	4.09511	4.60318	8.5579	5.66074	8.61638	5.86847	6.4751	10.068	3.61894	2.98469	6.94291	6.11034	5.71283	3.43213	3.35375	8.0651	6.43725	9.401	3.38481	3.73433	7.22683	4.76909	7.13057	5.38272	7.76479	5.51312	7.01513	8.84505	7.89616	6.06063	9.64134	6.57402	10.2026	7.56938	6.40161	7.74939
GSM2235771	B	high	11.818	9.32132	5.06168	8.9978	10.4143	5.23236	3.76475	8.84886	5.80186	5.12138	4.5354	7.24253	3.08443	5.76858	7.1594	6.25125	4.51354	6.69671	9.45155	3.63122	4.2701	6.52212	5.30997	6.07014	3.13738	4.30857	7.85694	3.7747	9.46244	2.97139	5.55521	7.4796	5.3208	6.37099	4.06339	7.95695	6.20111	7.34431	9.94443	7.80886	6.92788	9.13007	6.91165	8.3139	7.3429	6.98336	7.76195
GSM2235772	B	high	12.1328	10.0397	4.63225	9.28119	10.4665	5.03526	3.6485	9.0125	5.95301	5.05565	4.73185	6.889	3.31527	6.55598	6.59117	5.92306	4.84348	7.05453	9.63099	3.49606	4.41252	7.28731	5.30395	6.39862	3.59607	3.85736	8.17347	4.65738	10.0527	3.29133	3.75258	6.90176	5.3927	6.32202	4.50236	7.71006	6.28804	7.92007	10.2552	8.2317	6.84712	9.4115	6.81537	8.89492	7.52464	7.69741	7.78463
GSM2235773	B	high	12.1224	9.83486	5.94709	9.29877	10.3245	4.78468	3.92249	10.1262	5.82043	5.22056	4.28918	6.59283	4.53723	6.61731	5.67509	6.38309	4.95766	7.07509	9.58945	3.72482	3.9811	7.00815	5.39658	6.46529	3.63153	3.32058	8.01595	4.17967	9.83009	2.90582	3.76418	7.18458	5.29105	6.83095	4.81011	8.20445	6.04783	7.40351	9.83455	8.4154	6.59424	9.60154	6.31774	8.73948	7.36953	7.57666	7.59837
GSM2235774	B	high	11.8844	9.37137	7.09613	9.14362	9.9899	4.88113	4.11317	10.5384	5.32368	4.94943	4.32583	6.51066	3.3906	6.17512	5.2235	6.60454	4.93024	6.72846	9.03192	3.28927	2.97594	5.99294	5.01575	5.80064	3.7835	4.26805	7.53485	4.47658	9.58256	3.18564	4.22353	7.29167	5.5854	7.38156	4.91085	8.30341	5.67729	6.62946	9.32329	8.68709	6.41851	9.66922	6.1802	8.29232	7.68186	7.35318	7.81299
GSM2235775	B	high	11.6213	8.62861	6.32409	9.44586	9.90848	4.70827	3.52749	10.6607	4.61597	5.29503	4.16995	6.47735	3.72729	6.25596	5.42906	7.0214	5.11157	6.67723	8.9362	3.59468	3.51334	5.8976	4.8382	6.24085	3.93683	3.39759	7.55499	4.68988	9.42944	3.37213	5.28593	7.41588	5.42206	6.48134	4.88941	8.3681	6.28475	6.45936	9.45297	8.10144	6.33818	9.19144	6.17848	8.71567	7.78413	7.57117	7.46014
GSM2235776	B	high	11.6138	9.28931	6.78912	9.43703	9.83551	4.97792	4.06615	10.9433	5.47592	5.1288	4.46869	6.71188	3.54168	5.70312	5.44115	6.85018	5.35063	6.73394	9.13935	3.83511	3.82931	6.21542	5.15114	5.95507	4.01281	3.59875	7.50329	4.43526	9.48911	3.57702	4.24793	7.1745	5.08386	6.68244	4.95026	8.62705	5.71427	6.3231	9.70816	8.25567	6.623	9.26088	5.64171	8.55939	7.75403	7.44809	7.73318
GSM2235782	B	high	12.8371	11.4566	3.81289	9.701	10.2699	4.96468	3.34456	9.45881	9.69596	7.54836	5.48036	5.53151	3.71181	11.1589	7.36916	9.06875	7.8706	7.16061	11.5944	3.54368	3.05844	6.98101	5.35462	5.44412	3.47355	3.92101	7.68964	5.06962	9.64764	3.13306	3.86378	6.96371	5.15154	6.45941	5.1526	7.32124	5.16583	7.06803	8.79193	8.30309	6.2414	8.5247	6.18986	8.15939	7.10231	8.19972	7.02912
GSM2235783	B	high	12.3449	9.57719	3.68987	10.2486	9.70994	4.61754	3.6457	9.30693	5.5677	6.11746	4.7935	5.49555	3.42015	6.22858	8.55584	7.83808	4.76388	7.33532	9.80522	2.86474	5.62822	5.89803	5.23512	5.46154	3.58731	4.59506	7.1389	3.71039	8.86016	3.40283	6.37749	7.21473	5.27849	5.86307	4.63705	8.01838	6.14289	5.61394	9.847	8.33391	6.51114	9.81932	5.83162	8.3101	8.02864	6.50038	6.82486
GSM2235786	B	high	12.2554	8.90278	3.52727	9.96413	11.7825	4.92954	3.46425	9.78853	5.2493	5.37698	5.16794	8.95542	4.13249	7.00923	8.14839	6.72223	5.53912	7.12931	9.09173	3.60556	7.13947	6.69179	5.69647	5.7839	3.58078	4.39492	7.62839	3.46537	8.57104	4.24101	4.24947	7.59746	4.94776	5.09288	3.88381	9.13411	6.0225	5.63691	11.0029	8.13623	6.28078	9.99075	5.64094	8.39374	7.39549	7.22328	7.40452
GSM2235791	B	high	12.8371	9.3612	3.9534	10.3448	11.672	4.57674	4.18468	10.3694	5.86117	5.16129	4.81626	8.08189	3.65646	7.13211	7.09489	6.72665	5.77572	6.9931	8.91064	4.10287	4.93663	6.79043	6.05317	6.01685	3.9688	3.51799	7.27908	3.77136	9.21357	3.40625	4.01698	7.34739	5.23423	6.10747	4.97413	8.84763	5.87528	6.44266	10.0313	8.09907	6.56205	9.85132	5.34621	9.35278	7.62967	7.28016	7.34707
GSM2235793	B	high	12.3449	10.2958	3.50488	10.712	11.5769	4.33123	4.13394	9.83471	6.50673	5.52665	4.90534	7.71385	4.11025	8.80866	7.40955	7.83808	5.65243	7.91415	9.68019	3.632	5.23013	6.7083	5.70857	6.0965	3.69656	3.10372	6.92706	3.97732	9.73142	3.41177	5.62016	7.0904	5.13882	5.83415	5.30458	8.37963	6.03031	6.26461	9.93668	7.3916	6.25536	9.60154	5.20939	8.95433	7.28398	7.4034	7.48779
GSM2235795	B	high	12.1631	10.4775	3.82599	10.1279	9.30297	4.29582	4.73747	9.88889	7.5207	6.40198	5.96343	6.18723	4.10095	9.24797	6.69074	8.0022	5.84121	7.08986	10.4842	3.68488	3.70193	5.85281	5.64407	6.34048	3.38624	4.33519	8.51097	4.88646	9.49458	3.29693	5.74193	7.25894	6.28511	6.31042	6.36267	6.84603	5.72797	7.63671	9.49234	8.59673	6.09409	9.38418	6.14804	8.31786	8.55108	7.71562	7.37944
GSM2235796	B	high	11.936	8.9351	3.83412	9.81537	11.5617	3.35438	3.41289	7.51588	6.35727	5.95518	4.52768	7.42683	4.21797	8.50355	8.05643	8.7899	5.74232	6.78028	10.153	2.76751	4.55474	6.67583	5.55462	5.54589	2.8767	4.39346	7.97921	4.83817	8.89319	3.29936	5.23188	6.72179	5.17471	5.95413	4.87186	7.36804	5.88744	6.35898	10.8446	8.62795	6.70559	9.4086	5.22947	8.95859	7.92546	7.19275	7.01185
GSM2235800	B	high	11.919	9.7287	3.9774	10.2447	10.7711	4.91626	3.32403	8.48742	5.61608	5.64711	4.4965	6.58568	4.01219	6.40853	7.28439	6.37515	6.07806	7.04646	9.75261	3.48015	5.76055	5.43409	5.38985	5.16646	3.26519	4.46483	7.87155	4.35666	8.86016	3.29125	3.95471	7.07431	5.00973	5.70562	3.78436	8.6552	5.78442	5.5164	11.0029	8.17264	6.15588	9.41684	5.4078	9.2585	7.60492	6.29617	7.05993
GSM2235801	B	high	11.2044	9.09318	3.75177	9.68039	10.9331	4.0782	3.15358	8.52276	5.75069	5.49914	4.68682	5.4379	3.80801	6.22904	8.5921	8.5823	4.35202	6.29631	8.86146	3.63067	6.59921	5.64163	5.48605	5.36229	3.53453	3.09645	7.63206	4.49165	7.53646	3.26342	3.99982	7.07062	5.4757	5.77989	4.09302	8.44576	6.0031	5.76784	9.61481	8.25944	6.20116	9.61387	5.11485	8.17868	7.56574	6.28438	7.25423
GSM2235804	B	high	11.7203	9.18164	3.742	9.35414	8.99983	4.46469	3.40867	9.08536	4.78237	5.31372	3.98591	7.67795	3.20695	5.57934	5.91141	4.54739	4.80799	6.28874	9.53157	4.56949	5.51258	7.64526	5.16609	5.67299	3.82281	3.66143	6.78569	3.98183	8.39401	3.46485	3.68124	7.41588	5.19958	5.95951	3.57478	9.04367	5.72833	5.06841	10.3088	8.20441	6.39292	9.38159	4.85661	8.40359	6.83061	7.24191	7.37473
GSM2235805	B	high	12.3585	10.3235	3.55553	8.41037	10.5837	4.6942	9.05885	10.9465	5.5044	6.09646	5.66233	7.75025	4.12581	8.44854	5.87857	7.11477	6.03847	6.75284	11.3728	4.78404	3.64874	7.21955	5.5423	5.75735	3.65178	3.67372	7.29797	3.66136	8.83738	3.51481	5.58683	7.71284	5.13047	5.54124	5.442	9.01995	5.55418	5.26657	10.6153	7.43531	6.73914	9.78481	4.66432	8.01927	7.03877	6.85592	7.41561
GSM2235814	B	high	11.6816	8.20374	6.835	9.85967	10.6231	4.89048	3.65529	8.76638	5.59263	5.0404	4.50798	5.09314	4.56477	7.0579	6.37148	6.75818	3.73087	5.8342	9.05685	3.43688	5.35688	7.0639	5.76275	6.0197	3.61551	3.57994	8.1724	3.98997	7.71104	3.74579	3.70274	7.90396	5.06702	6.2179	3.78527	7.05047	6.24221	6.81606	9.29512	8.7653	7.24183	9.63829	6.51989	9.51071	7.54583	8.03137	6.99345
GSM2235820	B	high	11.5932	8.81897	4.09318	10.0788	10.3052	4.96387	3.59757	9.7843	5.82627	5.58284	5.31942	6.43531	4.12744	6.5236	7.62503	8.02623	4.81892	6.50308	10.0192	2.85759	6.06384	5.92157	5.62198	5.55831	3.35842	4.13334	7.66871	3.99726	8.53026	3.37584	4.44983	6.80142	4.94746	5.66404	4.95914	7.27608	5.77963	6.05291	10.3157	8.18601	6.50656	9.44992	5.66891	9.00064	7.5162	6.95508	6.95532
GSM2235824	B	high	12.5046	9.31701	4.06223	10.1312	9.80142	4.78002	3.5528	10.9833	6.33422	5.94168	5.02879	8.18833	4.44445	7.21657	7.81293	6.62634	5.24849	7.51389	10.2259	4.2451	6.67366	6.06799	6.20159	5.11926	3.18147	3.30368	7.49182	4.08446	9.33959	3.59566	4.06466	6.87269	4.92775	5.25245	4.80549	8.60305	5.70633	5.0292	11.8753	8.14712	6.06449	9.32504	5.00496	8.77062	7.43444	6.28144	6.99612
GSM2235825	B	high	12.2204	9.49139	4.13862	10.0857	10.9881	3.82157	3.60535	10.931	6.44971	6.53628	5.70317	7.01828	4.1378	9.08514	7.72992	9.0124	6.08381	6.90823	10.2396	3.23295	4.38351	6.64395	5.59912	5.41587	3.072	2.99076	7.91712	4.25727	9.56066	3.25709	4.56373	7.06387	5.64967	5.42861	5.72114	7.497	5.37104	6.77723	10.5297	8.2155	5.95417	10.0821	6.67967	8.87505	7.42333	6.81807	7.06709
GSM2235826	B	high	11.5097	9.97668	3.4417	9.60659	9.33746	6.3506	5.21531	10.4154	7.32179	7.97519	5.22967	6.15602	4.00157	8.25735	6.16618	7.68576	5.29777	5.92157	9.28506	6.11545	3.33664	6.21288	6.05261	6.28932	3.5015	5.24542	8.56107	4.13903	9.66572	3.14728	6.71845	6.91914	5.99704	6.89435	4.65548	6.25148	5.36043	6.85	8.07788	8.29395	5.85933	9.62596	7.56016	9.17085	6.27024	8.07233	8.06006
GSM2235827	B	high	11.8598	9.94856	3.57723	10.2678	10.3716	3.73744	3.41575	8.86983	5.65975	5.87667	4.8723	8.11092	4.81373	5.93287	8.43717	6.87019	5.65672	7.62622	10.3342	4.7292	6.34083	5.48704	5.5589	5.1809	3.06518	3.29525	7.48425	3.68243	9.21994	3.17318	4.31745	6.92035	5.17362	5.44065	4.47522	7.93176	5.62293	5.6409	12.0356	7.93212	5.77899	8.98524	5.04726	8.78947	7.6592	6.14064	6.8123
GSM2235839	B	high	11.5432	9.3908	3.70153	7.8246	9.619	5.8404	3.71804	9.62669	5.39487	6.81387	5.66139	6.38891	5.17147	6.77527	5.79366	8.92425	5.07557	6.11423	9.15369	4.05773	3.28057	7.59873	6.10159	5.99343	3.90829	4.4232	8.79712	3.77763	8.40518	3.62117	3.72729	7.77047	6.26532	5.67709	4.28128	7.96112	5.00766	7.25297	10.1595	8.71391	6.119	9.98685	7.0199	8.76042	6.87553	7.06606	7.4212
GSM2235843	B	high	10.5629	7.18098	4.44346	9.79287	10.5311	5.55274	3.50102	8.86382	7.32321	5.29726	5.11779	4.71512	3.80446	7.8126	6.87718	8.64999	4.1623	6.98214	9.81251	3.80893	4.977	5.96936	5.37507	5.45003	3.26703	4.73351	7.64899	4.30051	7.44068	3.14746	3.72157	7.2629	5.56685	5.94336	4.38268	6.71659	5.63997	7.29317	8.95063	7.86934	6.44667	9.802	5.70369	9.25032	7.20995	7.20591	6.77231
GSM2235848	B	high	12.6081	9.77209	3.41347	10.3405	9.92362	4.2444	3.79658	11.5518	7.34909	6.01436	5.2595	8.9511	4.51854	7.77983	8.58221	8.69154	6.22244	7.23569	10.6394	4.04079	6.25453	5.70406	5.44759	4.98041	3.39448	3.64515	7.82236	3.17973	9.04725	3.13231	3.75198	6.6726	4.97608	5.69917	5.01484	7.84643	5.51213	5.8017	11.4205	7.53024	6.16147	9.55047	4.92661	8.96717	7.27327	6.68904	7.31969
GSM2235849	B	high	12.472	10.4012	4.51585	9.96725	9.54777	5.3041	3.82903	11.1865	7.06213	7.82758	4.77498	5.92474	3.76112	8.43735	7.82695	6.63939	4.5702	7.21819	10.9519	3.56358	4.0512	6.54743	5.61333	5.32503	2.88168	5.54965	8.18644	3.83669	8.88283	2.82485	4.07176	6.72973	5.29105	6.29672	4.44819	7.80129	5.80506	7.18405	8.8573	7.70754	6.23022	9.16761	6.22382	8.77451	7.03666	6.49132	7.34318
GSM2235850	B	high	11.21	9.03078	3.80712	9.61657	9.33746	3.91614	3.73933	9.80585	6.00588	5.96373	5.19522	5.48169	3.36065	7.9343	7.22807	8.42891	4.61583	6.2977	9.95886	3.39317	4.88113	5.65771	6.01915	5.19664	3.09481	3.51754	7.17574	4.33908	8.14785	3.14321	4.2684	6.53751	5.27478	6.08486	4.42902	7.76638	6.39253	5.82022	9.90556	7.33616	6.23223	9.50697	5.72029	8.90661	6.91681	6.77662	6.64894
GSM2235852	B	high	11.7606	9.31424	3.51371	9.06597	9.33343	5.13988	3.66738	8.6404	4.64749	6.69672	5.94459	5.27063	3.92263	7.51538	7.05018	5.852	5.0062	6.41451	8.29075	3.99347	4.80067	5.63312	5.30269	5.18802	2.95112	4.93734	7.15074	3.77173	7.51339	3.35804	4.55778	6.9684	4.65184	5.76894	4.12139	9.37037	6.89387	4.94843	9.60157	7.47293	6.10384	9.79495	5.14998	9.33895	7.0094	5.74432	7.17895
GSM2235854	B	high	11.4828	9.61985	4.29373	9.57721	9.05714	3.69425	3.48435	9.40965	5.52649	6.32218	5.06111	4.72623	4.18172	6.62047	7.03793	7.66684	6.08518	4.92719	9.75936	4.0557	3.70643	5.55558	5.92284	5.22082	3.06631	3.02291	8.23101	4.42841	8.55321	3.46993	4.07628	8.66113	5.20616	6.48983	4.61986	8.26743	6.40739	7.87356	8.73776	7.99624	6.97319	9.64442	6.44076	8.66382	7.42046	6.96025	7.4738
GSM2235864	B	high	11.2855	7.92045	4.11923	9.74591	9.44774	4.77657	3.24161	9.94263	5.78376	4.89548	4.58905	6.2548	3.05741	6.02325	6.6004	6.75568	4.63373	5.19414	9.08221	3.70004	4.77251	6.1379	5.90325	5.52091	3.09327	3.60674	6.47357	4.04407	7.11431	3.52071	5.22725	7.09743	5.22652	5.2219	4.30449	6.75258	5.5648	6.19071	9.72011	7.36849	6.2414	9.11649	5.66685	8.31918	7.4784	7.35097	6.21171
GSM2235866	B	high	12.3585	10.1981	5.557	9.96413	10.477	4.50364	4.16005	10.6042	7.552	5.27023	4.79796	6.82457	3.96773	7.11479	6.55819	6.8793	5.25135	6.81668	10.2918	4.41302	3.6386	6.29314	5.68185	6.54037	3.69232	4.27813	8.03827	5.31544	8.7598	2.83698	5.27299	6.01966	5.96811	6.55689	4.90815	6.39144	5.31528	6.63229	9.27618	8.39006	6.1116	9.57178	6.43123	8.97863	7.70946	7.32687	7.3578
GSM2235879	B	high	12.5387	9.87115	3.50184	9.91123	10.176	3.85944	8.37438	11.5696	7.51054	6.61196	5.17614	5.33266	4.00345	8.08869	6.38912	8.53902	5.22089	7.31876	11.7047	3.02576	3.31737	6.85055	5.50102	4.73343	3.406	9.33044	6.99538	5.21157	9.51486	3.20113	3.64821	6.52003	4.97987	5.819	4.92407	7.0382	5.53058	7.24955	9.62137	8.30563	5.93058	9.14391	6.95805	9.24424	7.5011	8.10772	7.54819
GSM2235882	B	high	11.6001	8.03074	4.03821	9.82425	11.3182	4.85455	3.52349	9.17508	5.71799	5.37466	5.10019	6.22847	2.95603	6.79807	6.84285	7.3596	4.51319	6.08539	9.31463	3.38079	5.78468	6.71256	5.29795	5.52054	3.32759	3.98144	7.45861	4.26312	7.85512	2.88506	4.31646	6.7488	5.44436	5.84511	4.08034	7.52641	5.82807	6.79076	8.83592	7.80886	6.46249	9.48665	6.02903	9.0718	7.7848	7.16057	7.01528
GSM2235883	B	high	11.9981	9.13273	4.51346	9.71945	10.5475	3.78456	3.42936	8.76807	6.49399	5.4497	6.32701	6.27546	3.28025	8.19811	7.33891	9.10685	4.79154	6.43778	9.72115	3.51089	5.33171	6.7483	6.3199	5.85549	3.42157	3.97938	7.88305	4.43024	8.17713	3.5341	3.67618	7.15062	5.51923	5.9158	4.83402	7.28569	6.26691	7.08695	9.847	8.59077	6.33123	8.74559	6.30581	9.04162	8.38021	6.7603	7.23373
GSM2235884	B	high	12.6257	9.55254	4.31597	10.6677	10.3691	3.45917	3.36352	8.86382	5.9654	5.53786	5.12796	5.01464	4.00879	7.885	9.65373	6.69747	4.71737	7.37009	9.52855	3.62082	7.60987	6.3217	5.23678	5.35864	3.47708	3.91909	7.0673	4.27954	8.7286	3.30087	5.16961	7.42675	5.53471	5.44123	4.5933	8.19287	6.33033	5.8722	8.88461	8.10376	5.92568	9.22512	5.394	9.09501	7.6974	7.11926	7.43467
GSM2235885	B	high	13.4018	10.9975	8.12154	9.59657	10.4744	4.83057	3.30898	9.2785	9.55437	6.83218	5.21061	5.60202	3.54195	9.55785	6.1339	7.68393	6.86774	6.69034	10.662	3.78589	3.17429	5.87903	5.62598	5.8937	3.67927	4.10447	7.45688	7.17266	9.44485	3.37602	3.65935	7.52373	5.66601	7.00217	5.3501	7.93259	6.20992	6.73797	9.03121	8.21428	7.00792	9.01743	6.72767	9.7473	7.76242	7.4151	7.25503
GSM2235886	B	high	12.7054	10.6249	3.76514	9.85093	10.1265	3.21131	9.14763	9.57188	7.24951	6.69846	5.87381	5.49592	2.71195	8.75116	6.63323	7.08161	7.79929	6.73826	10.4736	4.18053	3.46948	6.31556	5.75315	6.14492	3.48463	4.21862	8.47308	4.93661	9.08786	3.09161	6.28812	6.79455	5.70908	6.24772	4.45736	6.58193	5.82027	7.26288	8.65869	8.29787	6.49045	10.2197	7.61226	8.98469	7.99836	8.40204	6.85136
GSM2235899	B	high	12.0073	10.0502	4.29875	9.92639	11.4967	4.02433	4.15599	9.8845	6.20234	4.76263	4.14084	5.87725	3.28536	7.34994	6.93597	6.41381	5.49458	6.10969	10.9264	4.43396	4.3366	6.27986	5.5913	5.9088	3.44346	3.86753	7.51204	4.2758	8.56101	3.6455	4.44354	7.46027	5.1683	6.51845	4.27784	6.99814	5.90909	6.62946	9.25426	8.05573	5.84371	10.4441	7.64548	8.90333	7.33882	7.61648	6.76068
GSM2235901	B	high	12.1028	8.80232	3.81768	9.67255	10.2206	4.86415	4.02342	10.339	7.34535	6.15844	5.61435	5.31246	3.48686	8.85383	6.30016	7.83808	5.68972	5.32845	9.89376	4.9762	3.82697	7.08569	7.46405	6.39587	3.54738	5.16143	7.97616	4.30384	8.49049	3.41149	4.57265	7.16956	5.27143	5.78785	4.44642	6.47574	5.39176	6.64857	6.555	8.03016	4.70052	9.99469	7.14968	8.58739	6.97383	8.02102	7.17685
GSM2235902	B	high	12.371	8.60047	3.82017	10.7426	9.88622	3.95144	3.35802	9.18328	6.64389	5.02541	4.49281	9.29252	5.32974	5.69957	8.55398	6.95378	5.6159	7.2896	10.6503	4.57736	5.97585	5.38762	5.22771	5.83522	3.21879	2.94013	6.96775	3.97012	7.75657	3.23365	3.76332	6.83456	4.64247	5.83117	4.99263	7.083	5.72871	4.89677	12.0651	8.16165	6.03331	9.34111	4.86423	8.48823	7.43268	7.29951	6.51041
GSM2235903	B	high	12.6651	10.354	3.82077	9.00108	9.98031	5.09576	4.39006	10.223	6.33294	6.3513	6.2624	5.24206	3.86495	7.47136	5.25441	7.82088	5.83575	5.50122	10.9588	2.66175	3.43539	6.0423	5.42064	6.2489	3.50724	4.15569	7.84251	4.94717	9.02807	3.47956	6.45324	7.65701	5.95472	6.27681	5.33092	7.45341	5.67227	6.61524	9.48818	8.36446	6.35194	9.74719	6.79046	8.40619	8.17983	7.47312	7.2672
GSM2235904	B	high	12.7906	10.6979	4.25341	10.0788	9.81578	5.29063	3.88276	10.6931	6.2805	5.50947	5.48663	7.05217	3.91298	7.02817	6.39157	6.56966	5.10681	6.84005	10.4483	3.62974	4.11548	6.24226	5.49916	6.07135	3.41207	5.69542	8.21688	4.6227	9.5996	3.16719	5.60026	6.77034	5.79508	6.08878	4.98228	6.72084	5.60518	6.93686	10.0516	8.85415	6.68301	10.2556	6.63923	7.48297	7.86522	6.61858	7.41561
GSM2235905	B	high	11.8844	7.84292	4.41791	10.2759	10.5475	5.12149	3.81337	8.88911	6.01594	5.02707	4.56501	8.12333	4.04235	6.46618	7.94678	6.88538	4.99107	6.3378	9.63099	5.23817	5.91853	6.1716	4.86821	5.64608	3.18304	3.59314	7.61247	5.07194	8.10015	3.14811	4.38149	6.70129	5.27921	5.30085	4.69441	7.53219	5.67619	6.35276	11.3048	8.42742	6.32754	8.94904	5.64724	9.1349	7.90489	6.62384	7.20505
GSM2235910	B	high	12.4566	9.6665	5.02811	9.30697	10.5585	4.44459	3.55715	8.79246	6.73954	6.45746	5.00149	4.40729	3.26448	8.00151	5.45483	6.89797	5.34704	6.71657	10.3437	4.32556	3.41235	5.01783	5.81109	6.27949	3.2368	4.03608	8.3191	7.21922	8.7803	3.09649	5.64238	7.78637	5.25811	5.79599	4.80758	7.91714	5.99883	6.86611	8.70315	8.68558	6.66777	9.56561	7.27342	9.51765	7.8847	7.07389	7.6774
GSM2235929	B	high	12.6837	10.5825	4.23747	10.7071	11.4391	3.7108	3.09732	9.38192	7.24125	6.62764	5.22182	8.38598	4.01756	6.8508	9.18284	9.22615	7.35984	8.08421	10.8947	4.20279	7.84758	6.43256	6.1197	5.36488	3.69921	3.36938	7.76153	5.27852	9.18937	3.01573	5.36584	7.17764	5.07108	5.47626	4.97456	8.6374	5.73273	5.31939	11.3176	8.00982	6.04481	9.26867	5.12129	8.94636	7.32151	6.87559	7.10788
GSM2235933	B	high	12.6257	9.99956	5.83958	10.9527	12.1672	4.94478	3.89378	11.7045	8.18203	5.34513	5.28731	5.73832	4.02544	11.2725	8.29986	9.24846	5.51354	7.11318	10.2681	4.10736	6.1065	5.6187	5.72818	5.67903	3.55108	3.50517	7.16701	4.4203	9.98682	3.08612	4.31745	6.22102	4.7536	5.55853	4.96414	6.78333	6.50661	4.57367	9.94443	8.15919	6.01254	8.77505	4.6681	8.80372	7.05689	7.65279	5.79445
GSM2235935	B	high	11.2676	8.04264	4.09205	9.88362	10.3494	3.78263	3.59928	9.99214	5.67769	5.07489	4.53729	6.66957	3.83925	6.08825	5.93187	6.23164	4.24638	5.34348	8.93833	3.68275	4.58597	6.45093	5.76377	5.66949	3.39566	3.50211	7.01599	3.86781	7.55013	3.46356	5.23317	7.29543	5.23128	6.01932	4.44958	7.18428	5.83292	6.18258	9.32157	8.09907	6.60346	9.98685	5.73822	8.55722	7.86456	7.44156	6.79236
GSM2235944	B	high	12.3061	9.84999	4.55587	9.90491	10.5502	3.57943	3.38085	8.62618	5.25604	5.69301	5.31557	8.11002	5.021	6.7716	8.4884	6.46951	5.98794	6.98153	9.94316	3.84546	6.55173	5.25441	5.04247	5.66755	3.30457	3.41768	7.19861	4.28033	8.27561	3.42872	4.77091	7.27271	5.28292	5.57132	4.67486	8.06647	5.89657	4.98971	11.6464	7.85978	5.85244	9.28144	4.7751	8.46815	7.63475	7.07592	6.51157
GSM2235948	B	high	12.5387	10.5825	3.97856	10.6151	12.4954	4.01905	3.58339	8.65414	7.35098	6.78074	6.28544	9.32726	5.37534	8.67298	9.21672	7.67659	6.57407	7.88416	10.1573	4.38213	7.47651	6.181	5.10974	5.36122	3.11103	3.33306	7.3527	4.45855	9.83009	3.62863	3.59729	7.08109	4.65683	5.43109	6.56141	8.43505	5.60518	5.14073	11.1581	8.00646	5.7542	9.2008	5.31534	8.53148	7.46067	7.20054	6.97511
GSM2235951	B	high	12.3585	9.57719	4.2656	10.6438	11.253	4.56136	3.45057	9.89668	5.86745	5.87126	5.17743	8.91126	5.25567	7.53087	8.56314	7.92502	6.19035	7.97088	11.1063	4.84895	6.93095	5.99504	5.1184	5.92001	3.19361	3.52625	8.05065	4.03502	8.60022	2.93429	3.81328	6.78928	5.19811	5.32647	4.67406	8.12581	5.80212	4.94439	12.2455	8.20565	6.09645	9.05727	4.77164	8.69881	7.36322	6.42181	6.40574
GSM2235953	B	high	10.8329	7.5685	8.94765	8.91343	10.4505	5.07264	3.63808	11.0469	5.83511	5.52326	4.82143	7.87597	3.71146	5.75805	5.87164	8.39887	5.49583	6.38476	8.82399	5.13982	4.09047	8.12026	5.43206	5.26601	3.56104	3.91878	6.96704	3.48337	7.54298	3.32998	4.1375	7.05592	5.14731	5.98545	4.81053	7.46281	5.31923	6.53515	9.92606	8.46463	5.76379	9.84399	6.5283	7.98851	6.76086	6.777	6.70686
GSM2235958	B	high	12.1028	9.76112	3.73048	9.44824	11.3006	4.2839	3.15567	8.8944	5.45786	6.30412	5.58863	7.10629	4.66823	6.47525	7.12801	8.01473	6.17547	7.31935	10.0113	4.21	6.0388	6.60925	5.40788	6.08014	3.42789	3.57059	7.94291	4.21103	8.52806	3.4894	4.14311	7.58807	5.07884	5.79116	5.01441	8.24731	5.5734	5.00036	11.5075	8.14712	5.87888	9.9647	5.62005	8.18169	7.60678	6.92103	7.20068
GSM2235961	B	high	12.5905	11.1306	3.39763	10.4658	12.1519	4.74647	3.45655	11.2705	7.37353	6.08868	5.36692	7.07196	2.92029	9.02589	7.68645	7.16728	5.84338	7.19775	11.3219	4.37653	3.7005	6.35425	5.25006	5.48604	3.51294	3.57619	7.21981	5.21391	9.86225	3.39516	5.3773	7.38274	5.38849	5.42429	5.22805	8.50181	6.15841	5.86234	10.2952	8.13143	6.31372	9.90142	5.77722	7.83921	7.56814	6.717	6.49904
GSM2235962	B	high	11.6736	10.2055	7.75521	9.04357	11.3407	4.18733	8.43921	9.122	6.73469	6.42549	4.85666	5.10391	4.03453	7.85802	5.17592	6.59197	5.39381	5.90767	10.8327	3.84969	3.1361	6.41255	5.2054	6.3559	3.86625	3.69335	8.00985	5.38144	9.16963	3.18375	4.03263	7.69642	6.47723	6.4509	4.62448	8.51583	6.20951	5.77956	9.73645	7.61819	6.44296	10.5196	6.25789	8.50686	8.09012	7.27011	6.92165
GSM2235970	B	high	12.7054	10.7808	4.48525	10.3778	10.5229	4.31233	3.63596	11.2153	6.57975	5.84335	4.80028	6.19619	3.30498	7.36476	7.99526	4.54875	5.36937	6.70427	10.0433	3.22994	6.84686	7.13146	5.61911	6.13062	3.47508	3.75259	7.45521	4.87087	9.23855	3.45164	4.18666	7.16253	5.87203	5.61688	4.11156	8.55804	5.9072	5.69913	9.53969	8.25438	6.11123	9.92752	6.22857	8.06537	7.8348	6.95029	7.10137
GSM2235971	B	high	12.5387	9.62646	3.62664	9.65665	10.07	5.24367	3.17144	11.3902	5.66237	5.30314	6.15841	5.54728	4.25209	6.36223	6.15486	6.10942	4.80579	6.36732	9.05903	3.68357	4.48366	6.59732	4.98558	5.41511	3.25074	5.07188	8.02421	3.53581	8.96723	3.35476	7.72159	7.9879	5.58943	5.7842	4.75194	10.1072	5.90983	5.66391	8.71528	8.58499	6.40986	9.7882	6.27768	7.18797	8.6944	6.71387	7.53075
GSM2235977	B	high	12.1848	9.32541	3.43548	8.70629	10.2676	4.31095	3.48638	10.5173	5.37089	5.50368	5.56409	6.88732	3.82782	6.88724	6.0723	6.40322	4.92478	6.33006	10.4633	4.35787	3.7686	6.14336	5.32661	6.62794	3.4649	3.6568	7.82716	3.99071	8.53358	3.47223	4.09464	8.26674	5.64473	5.86904	5.58026	7.78533	6.29745	6.24521	11.2351	8.63547	6.93596	10.9227	7.29454	6.26336	8.50638	7.60076	7.05564
GSM2235991	B	high	12.7262	8.70022	5.25495	9.88362	10.6984	4.02069	3.58422	11.4146	6.84281	4.82706	4.54062	6.00328	4.99108	7.15582	4.81633	7.26574	5.66584	5.27978	9.48346	3.72122	3.12238	6.13501	4.96606	5.56545	3.36339	4.58865	7.80988	4.41339	8.9062	3.37833	3.87433	6.42821	4.19342	6.16289	3.80396	6.44985	5.37009	5.84564	9.4782	8.08025	5.13988	10.5097	6.80467	8.87339	6.49899	6.85042	6.21882
GSM2235992	B	high	11.8347	9.21317	3.85772	9.64918	10.322	4.93159	3.43203	9.88741	5.41101	5.0934	4.76734	5.17278	3.21771	6.68935	6.22166	6.68477	4.80836	6.30543	9.46896	3.02644	3.9911	6.58044	5.49633	6.10795	3.35255	3.47208	7.83488	4.47719	8.41552	3.06716	6.22602	7.3366	5.57724	5.25272	4.99985	8.61565	6.61451	6.73603	9.08127	7.49297	6.31894	9.35704	6.13078	8.2084	7.07541	7.20799	7.25503
GSM2235994	B	high	10.4515	9.89513	3.64492	7.88074	8.82012	4.38022	3.76322	7.31214	4.3392	4.66041	4.04005	9.87232	8.49507	4.51679	7.24128	5.21913	5.74188	7.77295	11.4782	3.62934	3.83323	5.86436	4.87707	5.64873	3.25334	4.13643	8.07755	3.45318	6.49644	3.29678	3.50006	7.32389	4.06434	5.54655	4.25991	8.371	6.39755	3.25831	12.4986	7.72152	5.19855	8.10358	4.04819	7.58796	7.50289	7.03166	6.50025
GSM2236001	B	high	11.7203	9.62158	3.7399	10.1524	9.34975	4.05898	3.4302	8.81191	5.75678	5.69707	4.75103	4.68115	3.49843	7.88044	9.55886	6.6688	4.94958	7.35532	9.25061	2.88987	6.74947	6.22402	5.11207	5.73041	3.36115	3.2072	7.7568	4.06391	8.4402	3.2564	3.82569	7.69207	5.43621	5.54223	4.19165	9.13535	6.78878	5.94881	7.98753	8.55059	6.43093	10.2423	6.26184	8.57584	8.36399	8.04085	7.6642
GSM2236008	B	high	12.5735	9.58198	3.77425	10.6677	11.6398	5.26957	3.71498	9.6151	4.73455	5.90118	4.58528	7.92954	4.37345	6.75032	8.23782	7.28836	5.28325	7.82119	9.90877	3.125	8.06308	4.1884	4.74383	5.42215	3.56847	3.29776	7.11573	3.91199	9.08786	3.55226	3.90267	7.0904	4.32073	5.74302	3.79343	8.7811	6.00857	4.79071	11.26	8.07309	4.86017	9.19378	4.59744	8.81878	7.32094	6.90963	6.69792
GSM2236015	B	high	10.9434	8.42022	3.65262	9.22216	10.6557	3.61115	3.42186	8.28541	4.89865	4.84825	4.48855	9.30713	5.10271	6.25466	6.64086	6.06507	5.33533	6.30639	10.3725	4.58275	5.51161	5.7897	5.52661	5.82494	3.61355	4.09994	7.69327	3.59483	7.13785	3.0699	5.10844	7.28579	4.86402	5.71962	3.59079	8.63528	5.63826	6.03144	11.6547	8.03131	6.50825	9.71103	5.6645	8.25943	7.85056	7.21287	7.77377
GSM2236021	B	high	11.7846	9.0732	4.10691	10.3856	11.025	4.11785	4.18648	11.0086	6.90416	5.4541	4.37098	9.31082	4.52987	7.60147	7.74579	8.33676	6.46282	7.63767	11.516	4.08352	7.96535	6.43523	5.48332	5.6879	3.88944	3.30637	7.80514	3.65904	8.80362	3.80892	3.63653	7.8228	4.76194	5.73154	4.89728	8.59897	5.56516	6.4875	11.4496	7.88968	6.83415	9.14152	5.20576	8.62074	7.67687	7.07266	7.93822
GSM2236025	B	high	11.9981	9.3967	4.07882	9.95774	10.6005	4.72633	3.3578	8.34161	5.63495	5.37736	4.86587	6.42038	4.04436	7.37373	8.71217	7.0401	4.89812	7.43074	8.9189	4.02023	7.45552	5.91696	5.41605	5.52913	3.18255	3.47336	7.48249	3.812	9.26481	3.31774	3.82312	7.9938	5.08969	5.39456	4.47025	8.85329	5.88816	5.38441	9.55198	8.0475	6.13146	8.89405	4.70976	8.67521	7.24255	7.30082	7.69162
GSM2236026	B	high	12.371	10.124	3.41328	10.7071	9.59997	4.42386	4.24137	8.2258	4.72345	4.52914	4.07822	9.12979	6.08966	4.73364	9.56046	5.26713	5.33164	8.70483	10.4584	3.19178	4.878	4.19909	4.83723	4.62471	3.52815	3.57288	7.67148	3.59515	10.3439	3.26286	3.81319	7.5773	4.39657	5.70279	4.35817	8.05108	6.41437	4.97023	11.1417	7.67821	5.15283	7.90517	4.39294	8.80372	6.91472	7.09581	7.40836
GSM2236027	B	high	11.9981	8.03234	3.39042	8.51135	10.5864	4.10735	4.35283	8.26904	4.56848	4.3016	4.16865	7.87828	4.20726	8.25846	6.28782	7.86213	3.97706	6.62408	11.2069	3.01551	3.47445	4.71633	4.8465	4.78754	3.47957	3.57219	7.81766	3.86691	9.1727	3.56684	4.15674	7.48375	4.29415	5.99322	3.52891	7.57781	6.17903	7.36611	11.1642	7.57077	5.44275	8.84194	5.0268	8.64874	7.71253	6.08014	7.59506
GSM2236031	B	high	12.4422	8.74455	4.39436	10.6011	11.8894	4.12694	3.35795	9.16976	5.91981	5.79941	4.8027	6.03758	3.71796	7.3949	10.0027	8.35921	6.18761	8.53681	9.25061	3.59454	7.85198	6.07134	5.32448	5.89927	3.38746	3.84184	7.64637	4.50762	8.36162	3.73191	3.85229	7.52098	5.85076	5.30367	5.17166	8.07066	6.10401	5.55213	8.9663	7.66364	6.12445	9.81567	5.48959	8.66752	6.85679	7.15145	7.23983
GSM2236037	B	high	12.0073	9.4466	4.66284	9.68282	10.2371	4.09605	6.1824	10.3038	5.81695	5.75197	4.29633	7.15915	4.17909	8.38101	6.43445	6.00707	4.89391	6.2436	9.98282	5.00239	3.55254	6.73198	5.21535	5.39603	3.44419	4.68257	7.0342	5.1042	7.8879	3.15089	4.80007	6.79455	5.26514	5.89833	4.84885	7.34408	5.43831	5.52072	10.2485	8.35117	6.40986	9.26088	5.75488	8.1131	8.0717	7.17999	6.64894
GSM2236038	B	high	12.2319	9.13009	3.71462	9.94486	9.88998	3.75664	3.38789	10.7636	5.74609	5.32989	4.79827	5.23618	4.07121	6.44261	6.40378	6.46437	4.54565	6.07416	8.94887	3.35974	5.54012	5.17078	5.65797	6.02631	3.4665	3.83402	7.58959	3.77884	8.03366	3.39344	5.60997	7.28112	5.39772	6.41257	4.87882	7.73799	5.82807	6.62519	9.17026	8.64137	6.41029	9.79495	5.93435	8.72942	7.85122	7.18078	7.13071
GSM2236041	B	high	11.8429	9.03837	4.65218	10.6151	10.4143	4.18698	3.97879	8.11495	5.5062	5.32221	4.7878	5.70683	3.42476	5.82775	7.79605	6.72125	4.51215	6.34017	9.18675	2.99067	6.53882	6.27939	5.82699	6.30288	3.50911	3.88491	7.51204	4.8338	7.75501	3.42645	4.2996	5.96637	5.44667	5.52357	4.59178	7.4948	5.83402	6.03483	8.71398	8.10859	6.09761	9.87592	5.72067	8.55503	6.97897	7.2734	6.85536
GSM2236051	B	high	11.2676	8.49656	3.80542	9.63397	10.9994	3.94183	3.21086	8.65414	5.65046	5.40806	4.04005	8.6121	4.3279	6.46317	7.46515	6.66261	5.32807	7.52679	8.90841	3.75556	7.63056	5.71283	5.53564	5.54474	5.15255	3.72961	7.42676	3.3698	8.55001	3.64235	3.68317	7.99875	5.25918	5.9014	4.58279	8.61249	5.86257	6.00933	10.2422	8.21677	5.52776	9.23786	5.74995	8.33038	7.70247	6.96906	8.02937
GSM2236053	B	high	11.21	8.72451	4.08148	9.27515	11.0029	4.86336	3.38078	9.30141	5.18193	4.56096	4.13705	7.42353	4.42639	5.62553	5.59669	5.38011	3.867	7.26632	9.51087	4.32674	4.70425	6.04696	5.21868	5.56962	4.70479	3.95574	7.41066	3.77995	8.54452	3.34421	6.54942	7.72464	4.50624	5.37937	4.04136	8.1768	6.00272	6.16415	10.6823	7.4911	5.87589	9.09602	5.55321	8.30691	7.86997	6.86538	7.76465
GSM2236059	B	high	12.3061	9.4773	3.56096	10.4356	10.8709	4.46128	3.84839	10.8089	7.06354	6.47827	6.17303	5.67894	3.94468	9.74868	6.70319	8.40486	5.82843	6.34165	10.6173	3.74262	3.81188	7.03796	5.74489	6.41477	3.31301	4.03499	7.04503	5.22841	8.68256	3.58259	4.01214	6.87441	5.11349	5.9684	5.99978	7.75619	6.09165	6.53796	8.95771	8.29019	6.4293	10.3538	6.15651	7.76789	7.4193	7.38539	7.38263
GSM2236060	B	high	12.5905	10.812	3.64949	10.9468	11.835	4.08414	3.65891	9.06967	7.42718	6.63116	5.05094	6.99842	4.35928	10.6373	8.02386	8.72476	5.9465	8.02213	11.0991	3.13246	5.88645	6.49975	5.57242	6.63187	3.2834	3.36532	8.15322	5.05192	9.74747	3.36987	5.36322	6.90839	4.76138	6.19202	5.16506	8.13462	5.84976	7.00828	9.37816	7.65094	6.42183	9.8831	6.13919	8.95943	7.3227	7.17459	7.25273
GSM2236066	B	high	11.6213	7.77689	3.383	9.1177	10.3173	4.91109	4.44268	10.5828	4.7851	6.33148	4.68617	7.2372	5.51044	6.53183	7.44332	8.4139	3.70981	5.9851	9.48059	3.60556	6.36543	5.96609	5.8792	4.48798	5.07293	5.06233	8.22771	3.39803	7.75732	3.86338	5.55022	7.97069	6.01149	5.904	3.67076	9.02244	5.74193	6.99873	10.3931	8.10144	6.04251	9.44721	6.85183	8.59904	8.18631	6.66636	8.51338
GSM2236068	B	high	11.6438	8.50043	3.96483	10.5735	11.0743	5.41241	3.45601	8.65248	5.82979	5.54407	4.64534	9.36497	5.84718	5.58357	8.97339	8.21836	6.62309	7.0928	10.3296	4.38621	8.34015	6.13585	4.84075	5.38284	3.71312	3.79788	6.94769	3.47407	7.73011	3.45395	3.87455	7.15186	4.49433	5.35845	4.36442	8.11723	5.2246	4.34992	12.1743	7.99389	6.10888	8.68233	4.2704	8.75111	7.42502	6.60425	7.07571
GSM2236075	B	high	12.0253	10.1888	3.58034	10.1208	11.3823	4.1224	3.56123	9.02094	5.20547	5.40134	4.8348	8.10829	3.84213	7.18272	7.14278	7.84065	6.21475	7.6299	9.81609	3.60218	7.09877	5.27912	5.44849	6.68328	4.36273	2.84581	7.26937	4.2717	9.57698	3.27619	6.52178	7.14196	5.65251	5.57538	5.08859	8.29415	6.31282	6.61005	10.1048	8.05094	6.2143	10.0337	6.05483	8.42229	7.46719	7.23781	7.79003
GSM2236080	B	high	11.0729	9.42542	3.6095	9.49436	11.0515	4.53443	4.03299	8.8188	5.23282	5.90611	5.29866	4.76171	3.25354	8.26611	5.50916	6.92423	5.27883	6.18457	10.6899	4.90636	3.71306	6.41972	5.73222	6.60311	3.87627	4.12638	7.96297	6.26495	8.73825	2.88349	4.30124	7.35279	6.15801	5.44496	5.29768	8.2136	5.76858	7.46537	9.12444	7.9343	6.67038	9.05727	6.90497	7.92762	8.78756	7.43243	7.75114
TCGA-B7-A5TI	B	high	12.7434	9.8537	3.25809	9.38941	10.8176	4.35125	3.44102	9.55169	6.5496	6.41967	5.36814	6.26984	3.46012	8.03671	6.09793	6.92008	5.38675	6.63922	8.42718	2.89338	4.3308	6.07484	6.14619	6.02898	3.24494	3.19445	7.83167	4.44567	8.94496	3.21537	4.8122	6.84966	6.11122	6.50941	5.70397	7.37629	6.7283	6.86077	8.84347	8.12922	6.85621	10.4708	6.98278	8.35923	8.09583	7.35397	7.28738
TCGA-B7-A5TK	B	high	11.7833	8.64457	6.62186	8.63031	9.63946	3.84989	4.46777	9.01619	6.86523	5.6282	4.88375	6.18056	4.15739	7.50753	6.1956	8.20318	5.06653	6.26235	10.6954	3.88778	3.21221	6.21177	5.6686	5.66569	3.42081	3.15437	7.64842	4.92518	7.97704	3.23115	3.57594	7.34395	5.18765	6.1883	4.73642	6.94415	6.19936	6.52487	9.80542	8.43321	6.20736	9.93034	5.99126	10.8829	7.38169	7.4018	7.23777
TCGA-B7-A5TN	B	high	13.3345	10.3752	4.62911	10.4362	10.3888	6.01962	3.73316	10.8033	7.29323	5.49496	5.18381	6.08533	3.74281	8.44144	6.76748	7.29419	5.32257	6.32318	9.56621	2.99908	3.05518	7.11816	5.63468	5.32001	3.32946	4.24589	6.96465	4.23652	9.37399	3.21183	3.2354	7.40444	5.40432	5.74759	5.0575	8.11863	6.18631	5.71177	9.44252	8.13494	6.64708	10.291	6.12535	7.21037	7.67721	7.05963	7.06102
TCGA-BR-4187	B	high	12.0162	9.79814	5.79655	12.2424	10.8363	4.13978	3.33857	8.41768	8.16383	5.42416	4.74646	7.49717	5.53299	7.34335	9.70414	6.87205	5.05146	7.71427	10.5158	4.48651	7.47439	5.88581	5.47443	5.6139	3.33654	3.62532	7.55085	4.61441	10.0087	3.36971	5.56537	6.7621	4.46981	6.07135	4.74742	6.98704	5.65669	5.73101	10.8081	8.13374	6.00704	8.95013	5.37053	9.64715	7.51305	6.90807	7.26271
TCGA-BR-4191	B	high	11.2775	8.39613	5.46147	10.0132	10.5008	3.70296	3.33802	9.83579	6.09058	6.33925	5.13995	6.03781	3.65365	7.54845	6.21621	6.96449	5.29964	6.25027	10.3876	3.46316	4.91585	6.89892	5.69783	6.27928	4.03363	4.26309	7.9923	5.57365	7.8287	3.70255	3.77726	7.19629	5.3135	6.08992	4.61561	8.25939	6.41028	6.60564	8.95539	8.71658	6.57847	10.4428	6.79911	9.02476	7.77668	7.48604	6.82217
TCGA-BR-4201	B	high	12.5286	9.93176	5.42325	11.4954	11.0111	5.40479	3.47922	8.88327	8.1747	5.41715	5.05824	5.9192	4.09912	8.58019	8.61498	7.74352	5.54464	7.14413	10.0038	4.34241	5.62126	5.86046	6.08918	6.10392	3.49172	3.66546	7.92128	5.46791	9.4552	3.25525	4.80908	7.63824	5.03618	6.25089	4.58066	8.24493	6.4647	7.23498	9.43017	8.61651	6.70063	9.6064	6.82596	9.12723	8.28044	7.76667	7.97852
TCGA-BR-4257	B	high	11.9189	9.60795	5.12014	9.76861	10.2217	5.75084	3.2647	9.5334	7.72085	5.19008	4.47445	4.77981	3.32813	7.62083	7.45814	8.25396	5.34079	6.00144	10.2856	2.92329	3.40951	6.31269	6.36008	6.1309	3.42284	3.19841	8.26916	6.06861	9.14556	3.19451	3.73498	7.77192	5.62282	6.54188	4.18004	7.34068	5.8928	7.52477	8.82265	8.66924	6.80065	10.0328	6.90126	8.92446	8.66688	6.95542	7.09414
TCGA-BR-4279	B	high	12.1374	8.90095	3.89277	12.0169	11.2291	4.57102	3.25356	10.0305	7.76868	4.84787	4.91172	6.63997	4.48288	8.45358	8.47796	7.13193	4.59516	7.70062	11.144	4.38602	7.82056	6.05588	5.64428	5.40372	3.22349	3.02402	7.50298	4.81006	9.56988	3.26603	3.05707	6.57097	4.29975	5.67487	4.56051	6.50053	5.39707	6.15007	10.2041	8.24657	5.93665	9.3983	5.87385	8.60969	7.40099	6.87441	7.4202
TCGA-BR-4363	B	high	12.1932	10.026	6.00757	10.4491	10.3271	3.86976	5.08783	10.6778	7.94033	5.56813	4.30726	7.18727	3.79127	8.45977	7.18173	6.41336	7.04925	7.86036	9.29757	3.43493	5.8982	7.44231	6.08569	6.81896	3.62231	3.05492	8.51767	4.94789	9.78984	3.35518	3.51253	7.86071	5.30405	7.05045	4.689	9.31233	6.81486	7.949	9.07316	8.60629	7.26635	10.444	7.20463	9.71287	8.59849	7.82429	7.64098
TCGA-BR-4367	B	high	12.1678	9.12267	3.61712	10.1702	9.36744	4.07189	3.20341	8.55575	6.95508	5.05998	4.85551	4.93012	3.4257	6.89108	5.96507	6.55743	4.20409	6.14238	10.1497	2.99314	3.87585	6.53767	6.21896	5.90817	3.36376	3.7982	8.42087	4.90313	9.19281	3.19428	3.81234	6.84041	5.325	6.14507	4.8165	7.16951	6.13849	6.40476	9.05085	8.66864	6.94718	10.5805	7.07363	9.44974	8.30468	7.52375	8.01895
TCGA-BR-4370	B	high	12.1036	10.147	6.47008	10.7417	9.7724	5.71639	5.47117	10.3602	8.37963	5.77935	4.88287	6.26587	3.88714	7.81679	7.5711	7.66892	5.82373	7.61475	10.9432	3.53426	6.37262	6.89707	5.75216	6.20131	3.53213	3.23376	7.91509	5.21317	9.57151	3.27855	5.51894	7.34074	5.11956	6.33118	4.46208	8.68497	6.14947	6.0387	9.9482	8.32478	6.82864	9.83052	6.23675	9.06546	7.8327	6.6089	7.31664
TCGA-BR-6453	B	high	11.3769	8.20206	3.6453	10.3219	10.6071	3.92312	3.22534	7.91452	4.78969	5.32122	5.28632	4.8173	4.14952	7.00477	8.69054	6.62783	4.38641	6.48538	8.44669	2.98106	6.74013	5.11141	4.84048	5.42724	3.23764	3.54579	6.84768	3.84662	7.05782	3.22005	5.32277	6.30612	5.14475	5.34421	4.49106	6.67887	5.70432	5.49244	8.63845	7.64772	5.80225	9.60546	5.8838	8.26191	7.06811	6.98044	6.3569
TCGA-BR-6456	B	high	13.5062	10.8335	3.57856	10.4908	11.7511	4.2865	3.43743	10.5103	7.76704	6.41278	6.42088	6.55484	4.63271	9.47496	7.87327	8.09968	6.71803	7.19914	12.2141	4.30069	5.14412	7.35673	5.84246	6.88475	3.31221	4.46575	8.52511	5.10043	9.85093	3.37091	6.45702	7.89683	5.38699	6.02525	5.90679	7.90199	6.40696	7.04689	10.517	8.28782	5.99824	10.4211	7.18186	8.60366	7.7969	7.18317	6.76223
TCGA-BR-6457	B	high	13.1274	10.2109	3.73386	11.0705	11.4804	3.79858	3.11299	9.93836	6.57324	5.99089	5.47615	7.50358	5.39148	7.78255	8.7402	6.69114	5.22904	8.09555	10.5092	4.25812	6.70469	5.65709	4.83025	5.35144	3.20963	4.58117	6.89492	4.04497	9.01612	3.3685	4.12129	6.28309	4.94232	5.28723	5.67057	6.59192	5.24417	5.32387	11.4918	7.38032	5.76525	9.39064	5.77337	8.37222	6.98109	6.54074	6.01884
TCGA-BR-6458	B	high	13.6585	10.42	2.96531	10.2233	11.1979	4.18987	3.41787	8.93487	6.9364	6.2122	5.41077	5.67689	3.70955	8.60733	7.29566	6.15265	5.12653	7.71251	9.72754	3.82753	5.51748	6.50299	5.88776	6.55675	3.50129	4.47727	8.09567	5.48906	9.55165	3.23081	6.23454	7.83358	6.34672	5.7044	5.88706	8.32583	6.44293	6.74804	9.11834	9.17955	7.45826	10.5779	7.44698	9.17291	8.22175	7.36579	7.65184
TCGA-BR-6563	B	high	12.5503	9.31498	4.10354	11.2618	10.1283	3.81307	3.24539	9.47936	6.0071	5.37392	4.75474	5.82441	4.3995	6.40181	8.84516	6.46155	4.43802	7.01572	10.788	3.3995	6.72307	5.2519	5.16123	4.99836	3.37307	3.4641	6.55923	3.95004	8.3209	3.28158	5.09645	6.5899	4.94963	5.38977	4.91519	7.11667	5.2544	5.03027	9.5318	7.52901	5.78873	9.10056	4.70094	7.96738	6.69561	6.77273	6.33726
TCGA-BR-6564	B	high	12.8592	9.52214	3.5071	10.8963	11.0842	3.60795	4.37704	11.249	6.27448	5.99491	5.11321	9.13098	6.35947	6.7217	8.41035	7.28266	5.77156	7.57726	11.0143	5.12684	6.38472	5.203	4.76864	5.2986	3.37014	3.59233	6.89173	3.82851	7.66074	3.42868	3.81458	6.69508	5.06938	5.02858	5.0483	6.93114	5.4982	3.92621	12.8066	7.62205	5.91373	9.11882	4.53661	8.96874	6.85542	6.98642	6.39725
TCGA-BR-6566	B	high	12.5518	10.252	3.63178	9.3951	10.2814	5.05922	5.12474	8.85099	6.99646	5.00139	4.59546	4.51977	3.23376	6.07198	6.00858	6.60201	5.81351	5.81207	10.0329	2.87572	2.94008	4.43488	5.01362	5.92862	3.1998	4.76856	7.2935	5.29916	8.0234	3.18224	4.74904	6.66534	5.71545	5.55799	4.32192	5.62434	5.6951	6.06192	8.72997	8.01799	5.71947	9.86308	6.53142	8.68456	7.49553	7.21641	6.30677
TCGA-BR-6705	B	high	13.6396	11.0941	3.79115	11.126	11.5264	3.92641	3.18282	9.21446	7.44032	7.08254	6.43101	6.80598	5.20645	8.73067	10.0402	7.58592	5.56238	8.85608	10.3283	3.80064	8.28634	6.21423	5.71841	6.34113	3.43766	5.32836	7.90758	4.47873	9.54072	3.47332	5.5751	6.9339	5.71337	5.87204	6.63121	7.4441	5.98773	5.96648	10.6565	8.09127	6.44843	9.56091	6.53128	8.60198	7.48663	6.84218	6.96308
TCGA-BR-6709	B	high	11.5538	11.1136	3.17209	8.85708	11.9166	3.96037	4.24021	8.48805	8.50026	5.65233	4.41183	5.08251	3.43897	11.6678	7.30006	7.75931	5.8222	6.3051	12.8235	3.45795	3.44298	5.72692	5.1973	6.11944	3.49227	3.33547	7.71178	6.29887	9.30493	3.38158	3.60934	6.8977	5.74014	5.63295	5.29592	7.19264	6.61635	6.47138	8.89237	8.13875	6.07828	9.4492	7.11906	9.87822	7.47021	7.48253	7.25287
TCGA-BR-6801	B	high	11.7604	9.31152	2.89266	8.51361	8.75267	6.00375	3.24657	9.41666	5.53923	5.71674	4.71694	5.98801	4.07629	5.73464	5.60454	6.21181	6.52155	6.02354	11.91	3.63704	3.47203	4.78636	5.06397	6.30199	3.21972	3.56106	7.40439	4.21462	7.86478	3.19753	7.15015	6.58348	4.92466	5.22561	5.03161	7.43027	5.01881	5.58117	10.0337	7.52215	5.73137	9.71119	5.71728	7.34992	6.96972	6.57451	6.48075
TCGA-BR-6803	B	high	12.433	8.86483	4.09743	10.8389	10.755	3.48169	3.21128	9.51069	5.62099	5.91317	5.0691	8.84513	6.2164	5.98677	8.83666	6.77966	4.93635	6.65092	10.0923	4.94643	7.05269	5.99818	4.99897	5.73062	3.33644	3.45326	7.29838	3.65004	8.12466	3.53715	3.1679	6.85463	4.99176	5.58908	4.91862	6.80809	5.40973	5.26982	12.3166	7.84954	5.91574	9.84012	6.03632	8.11661	7.27357	6.80399	6.46388
TCGA-BR-7196	B	high	12.8419	9.68698	4.09976	10.3284	11.5182	4.17968	3.18824	9.74686	6.8444	5.98111	5.10569	5.54118	5.32663	8.60939	7.9462	8.06226	5.74107	7.35827	9.77942	4.04671	7.08012	6.38331	6.16122	6.51576	3.32024	3.76905	8.03536	4.72685	9.28011	3.32652	3.02756	7.23552	5.45764	6.45548	5.74289	7.69065	6.44785	6.01658	10.0582	8.46852	6.66562	10.1895	6.11967	8.88275	7.37303	7.18339	7.21719
TCGA-BR-7715	B	high	12.2846	9.62166	4.45264	9.64019	10.6642	4.42755	3.29822	9.53359	6.14583	5.81352	5.46339	6.7708	3.99402	6.92621	6.22723	7.2321	5.07956	7.73066	9.52902	4.32139	3.9822	5.38437	5.50325	6.78839	3.1568	4.2287	8.56268	4.11408	8.56592	3.23385	6.43099	7.8184	5.99427	5.82791	5.39785	7.22896	6.05768	6.79775	9.00589	8.51515	6.31917	9.95105	7.45418	7.97515	8.31184	7.3453	7.7718
TCGA-BR-7717	B	high	12.3576	8.89294	3.44247	8.36223	10.986	5.21943	3.30387	9.09208	5.69615	5.75508	5.51496	4.68351	4.14288	7.90881	6.73054	6.77176	5.07651	6.00516	8.75995	3.3107	3.64542	6.29573	4.98615	5.08688	3.29407	8.04552	6.61123	3.48308	7.48476	3.193	4.64617	8.13629	6.18407	5.59258	5.06606	6.30691	5.98334	6.32725	9.41218	8.15411	6.07142	9.8052	6.81068	7.27435	7.30952	7.63346	6.0021
TCGA-BR-7723	B	high	11.9331	9.13628	3.31621	9.33506	10.4942	4.55751	3.5677	9.52734	6.43843	6.55516	5.04209	4.38945	3.47694	7.5951	6.31275	6.67653	6.36212	6.92643	8.82423	5.33177	5.99907	6.19649	6.73723	6.77245	3.23978	5.71476	8.38194	5.67911	8.93978	3.25437	5.7653	7.48624	4.85462	7.05216	5.50163	8.13345	7.1941	7.4012	8.00195	8.66818	7.57268	10.0288	8.01766	8.25455	8.36281	7.92445	7.66566
TCGA-BR-7901	B	high	12.4611	9.95152	4.30951	9.99184	11.3041	4.76065	7.88748	10.0107	6.55523	6.32675	5.38869	7.28798	4.70586	8.66392	7.34685	8.13939	5.85706	7.15954	9.47949	4.38051	5.48633	6.48037	5.71769	6.06149	3.41673	4.75692	7.37316	4.68806	9.0289	3.35762	4.65081	7.49388	5.31701	6.15066	5.26324	7.55787	5.63469	6.19712	9.91754	8.10208	6.71284	10.5211	6.35681	8.53053	7.59748	7.4943	6.81485
TCGA-BR-7957	B	high	13.4166	11.0812	4.41649	11.2645	12.1598	4.51515	3.33098	9.83939	7.50532	6.20963	5.05089	7.28156	4.6091	8.28723	9.15949	8.9552	5.45584	8.67942	10.1902	4.2469	6.61799	6.7002	5.78933	6.88965	3.51958	3.70522	8.49398	3.97968	10.0083	3.52666	5.65541	7.9443	6.16066	6.55159	6.02776	7.93237	6.37628	6.62535	10.4186	8.66887	6.71143	10.4582	6.96257	8.44528	8.30552	7.12649	8.1144
TCGA-BR-7959	B	high	13.0233	10.1448	5.13243	10.5987	10.2333	5.18487	3.75524	11.6883	7.51533	5.93422	5.36347	5.41417	4.87425	9.34911	7.25302	7.95547	5.39659	7.95434	10.9309	5.22213	4.08694	6.87892	5.83612	6.38181	3.60849	3.37535	8.11259	4.66204	9.99473	3.33975	6.51219	7.64844	6.34953	6.32917	5.94733	7.97698	5.68724	5.78934	10.1636	8.40603	6.28824	9.52449	5.83789	8.6965	8.30875	7.35536	7.42409
TCGA-BR-8058	B	high	12.5951	9.98788	3.9295	9.83109	10.9985	3.16274	3.10542	10.2315	6.55845	5.40648	4.62779	5.05393	3.74505	7.22516	5.84228	6.22647	4.68511	5.97004	9.82686	3.19228	5.23856	5.72011	5.4089	6.53152	3.39683	3.15759	8.18392	5.008	9.22162	3.22697	3.49694	7.69695	6.31073	6.29713	4.97154	7.53635	5.65643	6.79676	9.10154	8.33943	6.31513	10.2354	6.46027	9.20098	7.67612	8.23411	7.39923
TCGA-BR-8059	B	high	13.1196	10.5499	3.33341	10.0474	11.5325	5.97242	6.27723	9.00423	7.37425	6.48501	5.50657	7.41884	4.93535	7.8127	7.16747	7.65447	5.89855	7.2139	10.6517	4.13723	4.13433	5.90404	5.49415	6.06725	3.63328	3.60127	7.44978	4.20957	8.9018	3.26756	5.43846	7.63606	5.64461	5.56389	5.50722	6.78559	5.67838	6.68545	10.2191	8.31411	6.37941	9.52852	5.88606	7.61791	7.21784	7.14969	7.12591
TCGA-BR-8060	B	high	11.3078	8.7548	4.45026	9.4616	12.244	3.58594	3.2951	9.81572	6.1979	5.67867	5.8491	7.31743	5.54393	8.81112	7.18892	9.841	7.13145	6.825	9.73255	5.14169	5.25781	6.53574	5.18455	6.70703	3.81831	3.05552	7.86717	5.68931	8.18245	3.35812	7.99197	7.87257	5.87105	6.1676	4.72242	7.81848	7.03032	8.29543	9.19677	8.20168	7.09237	9.72256	7.89795	8.81485	7.46563	7.92879	7.30393
TCGA-BR-8080	B	high	12.2687	9.40447	3.95053	10.8558	11.0285	5.00443	4.7509	11.0539	6.9927	6.1776	5.35398	6.53178	4.50534	7.98016	7.0521	7.99513	5.98836	6.89133	10.9269	4.9492	6.13332	6.21506	5.13261	5.93502	3.39415	3.41713	7.77446	5.0798	8.92868	3.29937	3.66114	7.0872	6.09483	5.86727	5.62967	7.66459	5.81707	6.23198	10.3675	8.15523	6.54333	9.67244	6.24281	8.14875	7.87514	7.82357	6.94271
TCGA-BR-8284	B	high	12.2835	9.63049	3.97576	9.58903	10.6981	3.30245	3.29378	10.1703	6.80603	5.76276	4.83051	5.96866	4.10546	7.35263	5.94388	7.628	5.22993	5.76223	10.4211	4.02925	5.38134	6.27525	5.92005	7.17733	3.80803	3.15419	8.50117	4.61246	8.67121	3.54201	3.36318	7.89345	6.51502	6.53959	4.85918	7.56786	6.52125	7.3274	9.83835	8.29943	6.97251	10.6772	7.20797	8.9202	7.54607	7.95232	7.31064
TCGA-BR-8289	B	high	11.947	9.22307	6.14825	9.80526	8.54447	3.9709	3.1204	10.4622	6.14033	4.9274	5.50135	6.65815	3.89593	6.50345	7.49104	6.692	4.97577	6.2361	10.1774	3.75278	5.32686	6.50954	5.60436	6.21999	3.41362	4.51935	8.04061	4.08239	8.1756	3.33015	5.72768	8.60269	5.10924	6.74442	4.84663	7.9849	6.03172	6.68955	9.88443	8.50865	6.61257	9.77056	7.05308	8.08632	8.29532	8.85216	7.71622
TCGA-BR-8291	B	high	12.3687	10.5794	4.48875	11.5762	11.476	3.7332	3.49793	10.8838	7.78327	6.17267	4.79608	5.07103	3.9909	8.96782	8.98622	7.82247	5.09732	8.19546	10.4361	3.37425	7.57924	5.96099	5.74799	6.19202	3.54244	3.32165	7.70578	4.61862	9.89241	3.31271	4.51417	7.27148	6.08873	6.34219	4.70983	8.10228	5.74584	5.99715	8.63712	8.05013	6.59466	10.1637	5.66268	8.13323	7.93058	7.85416	6.77855
TCGA-BR-8297	B	high	11.6785	8.79719	4.04722	9.84755	10.5143	3.24181	3.1737	8.23864	5.75964	5.02468	4.54779	9.28027	6.14857	6.80304	7.89187	6.64194	5.21455	6.69538	10.9954	5.83745	6.15371	6.32843	4.74193	6.29554	3.35663	3.81206	7.89224	3.28661	7.76439	3.26032	3.50851	7.45991	5.32831	5.71838	4.86808	7.8511	6.10585	6.40034	12.4779	7.9901	6.57436	9.69504	6.49851	8.02311	7.83914	7.41809	7.13863
TCGA-BR-8364	B	high	12.86	10.9189	3.79206	11.6819	11.6924	3.18853	3.30453	9.72766	7.52007	5.59529	4.69464	8.60154	5.77553	9.49013	8.9846	7.62187	5.28645	8.22738	10.7372	5.39712	6.7927	5.90253	5.39949	6.35032	3.48115	3.31616	7.82241	4.28328	9.44773	3.38158	4.55976	7.61889	5.97429	6.17184	5.85207	8.0738	5.69907	5.48553	11.303	8.03326	6.6764	9.2519	5.10114	8.0861	7.70275	7.40831	7.27918
TCGA-BR-8365	B	high	12.3664	9.27924	3.92497	10.906	11.4719	3.32184	3.22101	9.31744	6.75183	5.72918	4.71035	9.21262	6.30137	7.75149	8.57755	8.08854	5.08083	7.55832	10.1257	5.81376	7.3927	5.59206	5.25647	6.32002	3.57271	3.10675	7.80736	3.7018	8.56801	3.50647	4.41569	7.20747	5.17851	5.86972	4.81542	7.9592	5.64987	4.99115	11.9968	7.76603	6.38645	9.36666	4.5976	8.05802	7.73095	7.18116	7.04334
TCGA-BR-8367	B	high	12.4512	9.12693	4.30114	11.0856	10.0709	3.38119	3.69145	10.5699	6.41216	5.24145	5.81262	7.58314	4.56692	6.94907	7.69556	8.55836	5.32883	6.88132	10.8949	5.28199	6.39857	6.4869	6.16012	6.58345	3.67779	3.47874	8.25432	4.28949	8.97624	3.62993	5.29959	7.99805	5.77027	6.71305	5.19713	8.25562	6.14449	7.08727	10.4358	8.53387	6.90439	10.1155	6.17886	8.29174	8.47738	6.82698	7.66069
TCGA-BR-8369	B	high	11.0009	8.40657	4.09118	9.18848	10.1948	4.57102	4.85513	7.54448	5.63731	5.46076	5.21689	7.07872	4.99254	7.61615	8.00893	6.57264	4.56993	6.03512	9.59728	4.85902	7.28039	6.10497	5.84124	5.93394	4.26256	4.42199	7.67833	3.88341	6.6945	3.675	4.77181	8.14639	5.35322	5.86746	4.49991	8.19845	6.04247	6.74155	10.6802	8.32582	6.57557	9.60644	6.44077	7.51674	8.25097	6.50453	7.05497
TCGA-BR-8371	B	high	10.9941	8.51512	3.79285	10.1448	10.7803	3.93559	3.40444	7.64411	5.01354	5.16178	4.37204	8.82419	6.94341	5.1971	7.82395	7.16216	5.11047	6.26435	8.86958	5.58652	6.65996	4.7227	5.24787	5.38258	3.9775	3.22032	7.09274	3.27758	6.00371	3.45041	3.04863	7.29689	4.41506	5.01082	4.05032	7.43622	5.88167	4.42439	12.493	7.98648	5.96243	9.29139	4.40245	7.56826	7.20181	6.72288	6.74264
TCGA-BR-8380	B	high	11.9468	9.97688	3.49737	10.3207	12.0263	3.44174	3.13496	9.80138	6.58853	5.46613	4.29154	8.71224	6.62887	8.65358	7.53182	7.44142	5.45474	7.46877	11.2418	5.62941	6.78701	5.39631	5.40745	6.48638	3.69426	3.43858	7.88402	4.30027	8.75124	3.54288	5.85114	7.44322	5.6093	5.86203	4.84274	7.56153	6.16008	6.2185	12.4292	7.94243	6.46605	9.59497	5.91924	8.14295	8.38376	7.03614	6.94451
TCGA-BR-8384	B	high	12.3106	9.93482	4.83236	11.5016	11.5486	2.88986	3.07486	8.46277	6.70947	6.00032	4.68629	9.07827	6.62432	7.93888	9.3281	7.76412	5.9626	7.68145	10.4313	6.10311	7.71827	5.7496	5.59424	6.19462	4.10152	3.49299	7.81969	4.33213	8.98191	3.49615	3.30717	7.47305	5.36594	6.06891	5.25681	8.24781	6.07691	4.5601	12.4841	8.1886	6.5852	9.67882	4.76922	8.40281	7.8366	7.13713	7.41003
TCGA-BR-8590	B	high	12.4858	10.0711	4.56361	10.6411	10.8156	4.09714	3.61628	10.9507	6.79637	5.29052	4.5172	6.90643	4.71109	7.35067	7.08403	6.90241	6.18214	7.66783	9.74653	4.6357	6.06877	7.02705	5.92285	6.22485	3.66808	5.04336	8.24386	4.67939	9.18133	3.38158	5.76667	7.35606	5.24037	6.12373	4.82984	8.16814	6.16579	7.10633	10.2419	8.45096	6.99484	9.88634	6.96218	8.67803	8.64322	6.83501	7.72383
TCGA-BR-8592	B	high	12.2501	9.67532	4.02586	10.8913	11.1151	3.03058	3.09814	8.28325	6.83506	5.56739	4.70875	9.1191	6.22766	7.18411	8.60592	7.18035	5.39188	6.85476	10.3153	5.6515	7.30793	5.98661	5.33132	5.9842	3.62592	3.65141	7.65122	3.97218	8.6452	3.55631	5.63356	7.30461	4.78236	5.8303	5.16303	8.1229	6.0282	5.17864	12.058	8.0936	6.39131	9.28985	5.10937	8.06899	7.65005	6.76998	7.04783
TCGA-BR-8677	B	high	13.1703	10.1758	5.76199	10.2862	11.4427	3.60688	5.79808	9.66893	7.31939	6.45473	5.86873	5.62002	4.47196	8.70844	8.69536	7.5171	6.00884	7.77951	9.51687	3.43997	8.38495	5.8634	6.00574	6.51128	3.94184	3.67518	7.95206	4.70862	8.91597	3.34499	5.47015	7.80911	6.09445	6.51157	5.95986	8.23544	6.62668	6.21167	9.27456	8.35526	6.51849	9.53657	6.21092	9.32234	7.73235	7.96741	7.23269
TCGA-BR-8682	B	high	11.2087	8.9152	4.99153	10.9045	9.81361	3.63214	3.07486	8.0184	5.82519	5.36306	4.2556	7.32137	4.61969	5.66252	8.23621	6.59936	4.52147	6.6044	9.71246	4.84009	6.6484	5.7962	5.9709	6.36179	3.75346	3.87225	7.92209	5.10133	8.09315	3.35913	8.05906	7.08358	5.19323	6.04256	4.54535	8.64857	5.74851	5.97854	10.6447	8.15403	6.64424	9.55453	5.345	8.12713	8.22854	6.88728	7.48364
TCGA-BR-8683	B	high	11.8618	10.5444	3.81328	9.86294	10.835	3.50026	7.01524	11.2075	6.76005	6.67514	5.25947	6.4888	4.15408	8.19084	6.57087	8.20965	6.47507	6.1634	11.4354	5.26279	4.12861	7.01095	6.19132	7.42837	4.0974	5.74923	8.94236	4.97007	9.17333	3.82206	6.34202	8.12822	6.33916	6.29213	4.9756	9.40912	6.27504	7.29282	9.77913	8.89905	7.03589	10.2648	6.33725	8.69138	8.91279	7.31958	7.481
TCGA-BR-A44T	B	high	10.7021	7.48327	3.44485	9.48861	9.72316	4.22659	3.07486	6.83583	4.49293	4.82573	4.83259	7.52349	5.7334	7.13542	7.01846	5.71791	4.70885	6.52208	8.85244	4.64659	5.27531	5.44513	4.74087	5.48234	4.0913	3.23309	6.9702	3.49388	6.03481	3.48338	4.45068	7.08106	4.73442	5.45241	4.00014	7.98176	5.80199	5.05236	11.2813	8.0189	6.18	9.04483	4.7976	7.97802	6.77137	7.06473	6.86505
TCGA-BR-A4IV	B	high	12.0331	11.0052	3.80826	11.1114	11.3665	3.39141	3.55366	9.01602	8.60651	6.05429	5.0192	8.40819	5.55551	8.45993	8.55695	7.64789	5.37117	7.30721	11.7455	6.08369	7.14441	6.65777	5.60607	5.49686	3.85627	3.10204	7.40618	4.31069	8.57195	3.41833	4.59247	6.96176	4.4424	5.47188	5.09429	7.89594	5.92652	5.23617	12.4296	8.24176	6.2693	8.92635	4.38709	8.06296	7.35127	6.7128	6.96932
TCGA-BR-A4J5	B	high	11.8948	10.1817	3.08644	11.0112	10.2808	5.14347	3.99747	8.33018	6.80812	5.91756	4.96166	7.66771	4.64374	6.77158	6.85869	7.31294	5.56191	6.59035	11.0699	4.44248	5.24096	6.22728	5.38517	5.5873	4.03839	3.70197	7.02243	4.37663	8.84882	3.4411	4.37136	7.02618	4.81771	5.58601	5.04985	7.53211	5.93929	5.97301	11.2033	8.16969	6.41412	9.36287	5.55302	7.88564	7.21916	6.90142	6.61303
TCGA-BR-A4J9	B	high	11.252	8.241	3.91824	9.86094	9.34956	4.30619	3.18188	8.5349	5.13486	5.14278	4.29353	9.27263	6.4827	6.47591	7.62825	7.22548	5.1132	6.65038	10.328	5.78785	5.62588	5.08322	4.77132	5.39578	3.58582	3.12241	7.30493	3.34999	7.15744	3.4832	4.8344	6.95544	4.33558	4.99873	4.41326	7.54599	5.44261	4.161	12.8327	7.83789	5.99369	8.54983	4.12427	7.6473	7.18462	6.38279	6.92806
TCGA-CD-5798	B	high	12.6502	10.6192	4.25637	10.3665	10.475	5.09333	4.97406	10.0242	7.24704	6.17047	5.38503	8.07526	5.17088	7.59274	7.5702	6.87599	5.65577	6.98143	11.7873	4.96275	5.18533	5.94899	4.9185	5.37285	3.25041	3.38591	6.9445	4.83229	8.25282	3.23554	3.73177	6.3724	5.63553	5.50482	5.18712	6.34567	5.23354	5.54498	12.0868	7.61704	6.11923	9.67668	5.1947	7.99756	6.92876	7.16777	6.3812
TCGA-CD-5803	B	high	13.0359	10.4396	4.83357	10.8919	10.9557	3.82868	4.41684	11.2095	7.13615	6.53033	6.09162	6.57402	5.03023	8.86938	7.3657	7.41247	5.57998	7.43939	10.7553	4.02779	5.42889	5.86801	5.44632	6.34202	3.23674	3.07178	7.70308	5.27535	9.00572	3.26263	3.66872	6.69231	5.28051	6.3046	5.90506	7.44017	6.43443	6.17965	10.4778	8.08207	6.77125	10.4613	6.67094	9.85557	7.82478	7.7359	7.548
TCGA-CD-5804	B	high	12.3396	9.52752	6.05939	8.6715	9.34693	4.30236	3.41864	9.99848	6.19551	5.88834	5.41929	5.79175	4.41359	7.49006	6.15527	7.50775	5.39051	6.65257	10.0164	3.57951	3.29743	5.30461	5.11905	5.8612	3.15391	6.53451	6.89329	4.96653	7.2078	3.22674	4.64888	6.48049	5.35913	5.21001	5.46939	6.93663	6.03054	6.41623	10.3477	7.49029	5.771	9.64722	6.47847	7.7935	7.02165	7.18313	5.93131
TCGA-CD-5813	B	high	13.3079	10.2036	4.26675	11.1248	11.3879	4.33228	3.23626	9.08494	6.95578	5.85613	5.79979	5.79596	4.41472	7.57852	8.63539	7.89501	5.56995	8.58085	10.4939	3.5832	6.92365	4.59847	4.88813	5.8975	3.21824	3.02402	7.24389	4.9856	9.50044	3.24705	4.61845	6.20313	5.30062	5.20855	6.37937	6.73383	5.27801	5.46074	9.17454	7.32602	5.60421	9.51752	5.9745	8.64274	7.04381	6.99482	6.31
TCGA-CD-8524	B	high	13.185	9.57012	3.75839	9.63743	9.80278	4.06046	3.07486	10.3268	6.40908	6.13889	5.67023	5.7437	3.969	7.95426	9.25562	6.82614	4.62751	7.93737	8.92671	3.18046	4.82027	7.75828	5.3854	5.32715	3.70592	4.49114	7.11303	4.13542	8.5447	3.2998	3.20958	7.61709	5.47486	6.00183	5.63419	7.5234	6.14054	6.40931	9.34814	8.71304	6.91694	10.589	6.47325	8.34416	7.83965	8.39744	6.74307
TCGA-CD-8529	B	high	11.9636	9.8584	6.02673	9.36701	10.7513	4.76647	3.63916	10.6998	6.69196	5.97478	5.2983	5.2292	3.61573	8.23163	6.25252	7.8967	5.72434	6.34917	10.1956	3.48999	4.98523	5.64107	5.17147	5.72248	3.32633	3.57058	7.2409	6.11745	8.41163	3.29661	4.6223	7.4113	5.7721	6.07841	5.30311	8.13545	6.11268	6.37624	9.32361	7.81687	6.65445	9.43227	6.17276	8.84504	7.33227	7.61054	6.70681
TCGA-CD-8530	B	high	12.3043	9.1611	4.25853	10.1683	10.3893	3.71438	3.33774	10.2068	6.84355	6.54831	6.09267	6.62643	4.37035	8.57213	7.56274	9.20737	5.63728	6.8537	10.7501	4.37644	5.94227	6.27588	5.58419	5.97059	3.49492	3.51203	7.28394	3.97094	8.35594	3.43846	5.57813	7.30846	5.13747	5.85144	5.93555	7.56683	5.88344	6.55562	10.203	8.27407	6.3668	9.65997	5.82896	8.0687	7.77171	7.55163	6.95649
TCGA-CD-A486	B	high	12.0104	9.33524	6.93684	8.56496	9.80467	5.48643	9.25087	9.90316	5.84481	5.74642	5.35371	6.03566	3.30815	7.98775	5.03195	8.3394	6.53649	6.53204	9.11995	3.84836	3.08376	5.04896	7.17546	5.32456	3.83771	4.40312	6.40625	5.02051	7.87343	3.44676	5.56723	6.87422	5.45601	5.27579	5.05298	7.36848	6.25968	6.46181	8.05409	7.86317	5.30297	9.72936	6.56352	7.61819	7.39444	7.32566	7.20714
TCGA-CD-A487	B	high	11.3262	9.21338	3.84104	9.07261	10.4952	4.452	3.85333	8.67717	6.39561	4.90988	4.44793	6.74039	4.44366	5.4296	6.35	6.91	5.59216	6.10074	9.76468	4.23266	3.93318	5.98695	5.13602	5.56504	3.54367	3.82848	7.20616	3.62315	7.86378	3.21537	4.55355	7.31574	5.08286	5.71272	4.5124	8.01815	6.42143	7.35047	10.4042	8.48278	6.35392	9.49731	6.62898	7.68406	7.54659	7.52825	7.14405
TCGA-CD-A489	B	high	12.0887	9.00345	4.22989	10.4831	10.1328	4.61514	3.47978	10.0142	6.00631	6.38307	4.33525	7.59843	5.60488	7.20575	6.68783	6.79711	5.65221	6.71164	10.6453	5.34211	5.68567	6.28188	5.3197	5.32868	3.80831	6.19425	6.95976	3.53767	8.77108	3.61062	3.30075	7.32863	4.81887	5.27367	4.32384	8.07484	5.59856	5.42003	11.7553	8.27505	6.46505	9.24918	4.75802	7.6398	7.41122	6.90864	6.83953
TCGA-CD-A48C	B	high	12.5406	9.56994	4.2126	9.27993	10.4056	4.06728	6.85153	8.46124	6.77775	5.47953	4.26914	4.40188	3.45731	7.94785	6.19541	6.2689	4.38211	6.54337	9.28138	3.02413	4.86186	7.45367	5.70223	5.76939	3.57561	4.64268	6.95516	4.38058	8.22432	3.17505	4.62782	7.56087	4.92676	5.70541	4.36792	7.22049	6.3857	7.17915	8.6122	8.61194	6.51729	10.0771	6.91471	7.04573	7.43448	7.9657	6.78866
TCGA-CG-4301	B	high	11.8168	9.07142	5.80428	9.80066	10.8774	3.62863	4.1156	9.83275	7.2214	5.94137	4.83666	7.30216	3.50883	7.54444	6.92208	7.7418	7.77289	6.64123	9.80104	4.01228	4.72037	6.35473	5.90053	5.68253	3.58379	5.43191	7.44588	4.4605	8.93834	4.03089	3.73212	8.04589	4.86121	6.09856	4.63766	8.34877	5.6085	6.97009	9.12956	8.5789	6.73556	9.6778	5.22951	8.79944	7.83574	6.6407	7.35534
TCGA-CG-4437	B	high	12.0357	9.31115	3.95082	8.91048	10.3069	4.48994	3.18104	8.37255	6.50146	5.12188	5.4917	4.30778	3.5167	7.33769	6.25467	6.36748	5.26553	5.6716	9.63029	3.03007	4.30371	5.03137	4.74024	5.83798	3.22985	3.41609	7.47337	5.35356	7.79871	3.36075	3.13881	7.05168	6.34236	4.91717	4.68081	6.70471	6.06764	6.16696	9.30363	7.74271	6.34927	9.80594	7.01735	8.32973	6.98334	7.29033	6.6342
TCGA-CG-4462	B	high	12.9278	10.4557	4.46206	11.6598	10.926	4.37387	3.40762	9.45444	8.10247	6.13631	5.51627	5.32623	3.95161	8.65686	9.20781	8.30763	5.34673	8.76116	11.7082	3.1716	7.07658	6.81437	5.87784	6.10057	3.62305	3.58425	7.67214	5.94362	9.76572	3.30033	3.47796	6.92782	4.77231	6.48711	5.19933	8.16976	5.95816	5.70338	8.82362	8.13157	6.55287	9.81048	5.38302	8.79654	7.47896	7.01092	7.15105
TCGA-CG-4475	B	high	12.0997	9.64568	8.66911	10.7156	11.8517	5.52363	4.25363	10.8723	7.38111	6.5707	5.53637	7.38436	3.69877	9.20941	6.7855	9.03989	7.90057	7.18606	10.8251	4.99055	3.2551	6.6041	5.66145	6.32381	3.34956	4.65872	8.03367	5.14337	9.61136	3.2889	5.86074	7.39994	4.75047	6.86769	5.48429	8.99094	6.61052	6.96974	9.52331	8.36698	6.85073	10.075	7.06076	8.83879	8.08311	7.74359	7.53526
TCGA-CG-5717	B	high	10.328	7.19805	3.55659	9.05416	12.6093	5.85653	3.23914	8.52908	4.98231	5.18122	4.77568	10.1149	4.04762	6.92799	6.47368	7.63055	4.58602	5.30416	8.55377	4.7835	5.73353	5.17483	5.72378	5.99049	3.1568	3.25582	7.7737	3.96976	6.5576	3.21469	3.4393	6.51555	4.93406	6.30006	4.32259	7.32377	5.71164	4.95529	9.03708	7.84483	6.32928	9.76161	5.25261	8.69704	7.32571	6.56171	7.21388
TCGA-CG-5719	B	high	13.0266	10.4406	3.53945	10.52	10.379	4.76963	4.03119	8.98002	6.52426	6.56547	6.05396	6.54589	4.42601	7.713	6.49321	7.12969	5.67248	7.30889	10.2217	3.59617	5.09568	5.41965	4.73239	5.68336	3.3068	3.45933	7.02556	4.69939	8.74527	3.32245	3.53084	6.27545	6.16316	5.55335	5.88528	6.55619	5.5423	5.96835	9.94306	7.72652	6.06005	9.40383	5.54531	8.17414	6.83974	6.8447	6.46152
TCGA-CG-5724	B	high	12.6789	9.90709	4.15842	9.0352	9.68172	5.64925	4.90613	9.81118	6.40399	6.25046	5.31618	4.8212	3.3863	7.90702	8.17664	6.50486	5.04961	6.1718	10.316	2.8773	3.60937	5.76468	4.72857	6.14377	3.28457	6.7555	7.6465	5.24875	8.09058	3.28298	3.46157	7.50525	5.71255	5.79986	5.03301	6.797	6.16337	7.52175	8.50311	7.74999	6.24197	9.85377	7.60929	8.42773	7.76226	7.33363	6.83313
TCGA-D7-6519	B	high	11.8726	9.17882	6.97554	8.36103	9.98893	5.59547	6.85953	10.9645	5.54205	5.03993	5.20558	4.97112	3.55544	6.85982	6.08039	7.10085	5.95981	5.79789	10.835	4.45524	3.60794	6.53707	5.52525	5.87788	3.32465	3.65443	7.07445	3.85589	9.70436	3.31471	4.46675	7.54741	5.5394	5.36672	4.07424	7.77825	5.72461	6.68829	8.69654	8.09273	6.32856	10.286	6.8131	8.36915	7.63334	7.09893	7.0994
TCGA-D7-6520	B	high	12.4601	10.1927	4.91532	10.0928	9.03585	5.42602	3.1081	11.5676	5.6675	7.21762	5.06139	8.92395	3.75908	6.34568	7.28021	6.27372	5.58066	6.41194	9.74443	4.36525	3.16165	6.28914	5.90801	6.34222	3.98743	4.64998	7.81594	4.4886	8.20974	3.22221	4.04442	6.26251	6.10362	5.86977	4.69961	6.72085	6.05827	5.23796	9.92279	7.7933	6.59477	10.0128	6.63032	9.34433	7.3734	7.13318	6.70676
TCGA-D7-6521	B	high	12.6307	9.71347	4.1003	9.79435	9.94763	3.80093	3.12907	10.9144	6.27834	5.76681	5.61104	6.28836	3.73521	7.44618	6.77022	6.90467	5.37298	6.10916	9.37119	3.44572	5.13736	6.52823	5.30652	5.60306	3.30839	3.47227	7.44414	4.60072	8.83536	3.81904	3.62076	6.59635	5.23996	5.59556	4.62133	6.79278	5.46174	5.27745	9.30062	7.82741	6.0042	9.83014	6.07274	8.34756	7.17905	7.43462	6.44521
TCGA-D7-6522	B	high	13.3395	9.82742	5.31801	11.6007	11.2921	3.50135	3.17212	9.93631	6.31589	5.98631	5.66959	5.57283	3.96411	6.92934	8.80337	5.42549	4.34229	6.83358	9.75469	2.97875	7.07233	4.85295	4.89056	5.43698	3.20015	4.39633	6.96365	5.7588	8.49501	3.29436	5.96999	6.45783	5.46602	5.52234	5.25898	6.64985	5.59778	5.47205	9.0832	7.32272	5.97822	9.43254	5.69014	9.08232	6.98355	7.07493	6.25116
TCGA-D7-6524	B	high	12.945	11.1084	3.32273	10.8631	11.0683	4.88827	3.3878	9.0648	6.60807	7.0094	6.10744	5.59804	4.04234	8.44955	6.85767	8.0372	5.22799	6.96222	10.9388	3.31005	3.44284	6.83961	5.88262	6.14593	3.35571	3.49754	7.7181	4.97344	9.66674	3.26493	3.53841	7.12869	5.56098	6.2013	5.87644	7.49669	6.07722	6.21169	9.93571	8.11135	6.62167	10.1575	6.38435	8.48109	7.78557	7.06564	7.06467
TCGA-D7-6525	B	high	12.6143	9.74448	6.16811	10.0829	10.8244	4.26691	3.07486	8.68801	6.43335	6.40032	5.00251	5.32565	3.58177	10.0551	6.45575	6.69954	5.45947	6.58736	9.87845	2.9854	2.98127	6.41016	5.69621	7.9125	3.32528	7.65485	8.85249	4.73855	8.55261	3.22855	3.02774	6.94401	6.40387	5.88	5.1076	7.44687	6.58344	6.68677	8.87487	8.52112	7.31136	10.7135	7.81738	9.01722	8.01118	7.99609	8.11045
TCGA-D7-6818	B	high	13.045	10.5794	3.68656	10.0321	9.82772	4.09558	3.38902	9.40569	6.97926	6.14689	5.56269	6.9882	4.028	7.55109	6.64026	10.337	5.72721	7.00004	10.8359	4.28829	3.93018	5.2726	5.69252	5.41576	3.1812	4.9243	7.55797	6.16897	9.38518	3.24516	7.7533	7.15516	5.7164	5.72078	5.81517	6.9277	5.99676	7.22994	9.37968	7.39745	6.29244	9.68161	7.28619	8.58897	7.4056	6.63707	6.37511
TCGA-D7-8578	B	high	12.9158	11.3219	5.9918	10.3004	11.7489	3.71826	3.49324	11.3984	7.42668	5.76372	5.2081	6.35049	3.61591	8.78554	6.75963	7.53709	5.13841	6.64414	10.8512	4.29906	4.34202	6.65968	5.47196	6.36245	3.48152	6.6392	7.93663	4.07175	9.36806	3.34088	5.39211	7.55837	5.45357	5.72078	4.65951	7.52159	5.52496	5.86896	9.76627	8.08075	6.3746	9.34557	5.41602	7.27252	7.59336	7.52422	6.58206
TCGA-D7-A4Z0	B	high	10.0533	8.74096	3.25193	9.12632	11.5544	4.21531	3.53799	9.28124	5.75077	5.60554	4.24476	5.374	4.66294	8.17357	6.34309	8.22716	4.3603	5.51397	9.77911	3.82938	5.35478	6.4644	5.57258	5.22722	3.4297	3.27168	7.18047	4.07884	7.59919	3.26395	3.78255	6.61718	4.72325	5.90269	4.31256	7.54319	5.48815	5.44092	9.50413	7.82494	5.9265	9.58877	5.07895	7.89199	7.2801	6.42303	6.75786
TCGA-D7-A748	B	high	13.6801	10.1176	7.14333	10.7836	11.0462	4.24332	5.46455	9.96939	7.47154	5.24531	4.94307	6.44431	3.34016	7.09478	7.67617	7.03727	4.63926	8.09461	9.50986	3.93031	7.35541	5.72983	5.19449	5.06138	3.3669	3.38776	6.80695	5.15723	9.86754	3.25359	4.07177	6.59057	5.19861	5.48922	5.60557	6.55141	4.95646	4.78733	8.69966	7.39474	5.66031	8.94812	4.44331	8.45242	6.85526	6.63447	6.28693
TCGA-EQ-8122	B	high	11.4923	9.35449	3.6603	8.70246	10.2173	4.71913	5.30364	9.10901	5.88139	6.40299	5.26535	5.49023	4.24228	8.78687	6.43659	7.96622	6.08554	6.14321	10.3247	3.8925	4.38344	6.43461	6.0286	6.518	3.62625	3.92277	7.94756	4.59956	7.77502	3.34027	6.35309	8.10729	5.81716	6.21296	5.13944	7.23871	6.70665	7.14389	9.70853	8.82087	6.69853	10.0293	6.94143	8.48151	8.09334	7.36728	6.76003
TCGA-F1-A448	B	high	11.5188	9.24001	4.41756	9.54869	11.6336	5.65112	5.6063	9.86087	6.16129	6.21192	5.6151	4.05542	3.39055	8.88658	7.28721	8.80026	5.75329	5.54464	10.1022	3.042	3.55638	6.41106	5.55498	5.52053	3.3156	3.14038	7.33777	5.29084	7.97636	3.40565	4.56906	7.21842	5.25771	6.17458	5.43116	7.68534	5.95401	6.62937	8.77197	8.04298	6.25483	9.59657	5.98193	7.89967	7.62245	7.01703	6.74425
TCGA-F1-A72C	B	high	12.3153	9.56798	3.15433	9.30044	11.7245	4.1845	7.7587	9.56286	6.71343	5.5206	6.9387	5.23928	3.52129	6.87523	5.63287	7.55472	5.59176	6.23822	9.47724	3.50981	3.61561	5.73389	5.52741	6.17235	3.21446	4.8186	8.04436	4.3552	8.39238	3.24382	5.06766	6.94323	5.92049	5.93711	4.70079	7.63124	5.99026	6.6812	9.0181	8.16799	5.96039	9.22518	6.6829	8.19883	7.9806	7.80015	7.15508
TCGA-FP-8209	B	high	12.2037	10.0217	5.4183	11.0413	12.0712	2.79872	3.1929	8.83452	6.21005	6.36317	5.31845	8.55676	6.23095	7.88074	8.64173	6.36968	5.42416	7.33227	10.0408	6.29915	7.68075	5.82945	5.3581	6.1979	4.09561	3.23068	8.00453	4.24924	8.85658	3.48538	3.42947	7.30221	5.32656	6.06873	4.88847	8.61911	5.90795	4.69342	12.404	8.03699	6.89409	9.42589	4.69042	8.45259	7.79221	7.10294	7.42558
TCGA-FP-8631	B	high	11.8283	9.86413	3.71267	9.29767	11.0808	5.68495	3.67063	10.1491	6.57871	5.57112	4.61296	4.57572	3.65325	7.82392	5.35238	7.83303	6.57084	5.07396	9.65931	3.3123	3.51659	6.05349	5.86302	5.17731	4.18507	4.74975	7.42898	4.0195	8.32468	3.56493	3.84705	7.51718	5.32946	6.13345	4.54306	8.26981	6.38892	6.81373	8.85076	8.57009	6.90229	10.0894	7.22836	8.23526	7.25004	7.66543	6.47871
TCGA-FP-A4BF	B	high	12.8678	9.64004	5.90281	10.0751	11.0433	4.5469	5.86938	9.70809	7.28308	5.5361	4.6436	4.54057	3.56458	8.05964	7.00877	7.20181	4.86651	7.06675	9.40027	2.95755	4.04955	5.8413	5.05488	5.40166	3.61007	4.44881	7.37801	5.76397	9.37493	4.03781	6.03716	7.25733	5.03177	5.47279	4.54259	7.67749	5.93249	6.62399	8.23001	8.65601	5.88561	8.91015	6.24452	9.02177	7.35157	7.09728	6.88225
TCGA-HU-A4GQ	B	high	11.3992	8.97658	3.87891	8.77202	10.8488	5.44986	3.10464	7.6961	6.72981	4.64955	3.90125	6.29143	4.89706	6.68939	7.56289	6.67645	4.7086	5.83355	9.1521	4.00081	4.85876	5.44574	5.60389	6.63385	3.97306	3.64799	8.32643	4.0759	7.97472	3.22561	6.34852	7.30124	5.42645	6.22057	4.03687	7.21821	6.58933	6.95281	10.2424	8.49877	7.04442	9.60678	6.72194	8.59095	8.08999	7.03563	7.56874
TCGA-IN-8462	B	high	10.6983	7.07668	4.21374	9.19207	11.5192	4.62877	7.39294	8.66814	5.11404	5.2137	4.13544	8.68273	4.31523	7.70724	6.5494	7.26517	4.05848	5.17805	7.83361	3.98777	4.75836	5.66111	4.94524	5.17845	3.6301	5.87975	6.64691	3.62048	6.97214	3.30468	4.4137	6.08576	4.74868	5.56589	4.06048	6.97025	5.44195	4.90073	9.13438	7.96413	6.0669	9.74625	5.20049	6.69758	6.74988	7.14468	5.9591
TCGA-IN-A7NT	B	high	12.4854	9.48111	4.67673	9.19718	9.99574	5.43487	3.16345	8.13609	7.34229	6.98664	5.61888	8.28876	3.77949	9.99566	7.28536	8.12851	5.22524	6.15089	9.76792	2.841	2.90481	6.73956	5.95399	6.30773	3.13312	7.39971	8.32822	3.99101	8.06186	3.25138	5.15478	7.389	5.53158	6.6065	5.08263	8.60666	6.84572	7.24762	8.49338	9.04123	7.20145	9.63878	6.81834	9.69015	9.10748	7.79223	8.25802
TCGA-KB-A93G	B	high	13.9043	11.6284	3.73583	12.2648	13.2473	3.39497	4.54855	10.5322	8.5581	7.40786	6.55405	5.13556	3.79882	11.2174	7.68687	8.89783	7.22743	7.86574	11.3573	3.22127	3.03487	6.85652	6.00211	6.26838	3.67282	3.46099	8.03863	6.08771	10.0198	4.09617	3.65253	7.19526	5.4951	6.36763	6.8958	8.79127	6.55352	6.7841	9.38338	8.20062	6.90766	9.69136	6.42899	8.23239	7.66583	6.46744	7.00545
TCGA-MX-A5UG	B	high	12.6407	10.8427	4.193	11.0611	12.0928	3.5522	4.04107	8.33952	6.72055	6.21199	5.12189	5.91735	5.07348	8.7049	8.17055	8.22307	5.53392	7.39192	10.2569	3.73707	6.57945	6.50282	5.93408	6.24636	3.68929	4.04795	8.07164	4.6011	9.75419	3.37691	6.16923	7.42527	5.045	6.43458	5.10549	8.586	6.35704	5.88207	10.0925	8.03005	6.81146	9.76808	5.53816	8.55297	8.24076	6.25374	7.41034
TCGA-MX-A663	B	high	12.9994	10.2997	3.93518	10.1401	12.3222	3.95634	5.34846	9.15768	7.17801	6.43156	5.89494	7.02342	5.34472	9.11985	8.96238	7.61485	6.00719	8.4011	9.56056	4.29111	6.49499	6.25694	5.86209	6.42548	4.3951	5.48709	8.29378	4.35325	9.56333	3.37721	6.27649	7.31955	5.12431	5.98388	5.48828	7.91892	6.67806	6.58189	10.5744	8.21758	6.24877	9.58325	6.55663	8.05601	8.15315	6.65956	7.44528
TCGA-RD-A7BS	B	high	11.9372	7.6977	6.07982	9.20375	11.3895	5.39915	5.48668	9.7841	5.54847	5.62615	5.52513	8.38943	3.64113	8.39676	6.65581	7.57934	5.16329	5.82524	9.05766	4.01803	4.42229	5.99327	5.36803	5.53452	3.70868	4.53106	7.40031	3.92121	7.19643	3.64058	5.01621	7.01462	4.64605	5.81451	4.82896	7.61719	5.40826	6.35171	8.65844	7.64454	5.82315	9.18142	5.56812	8.39804	7.16628	6.49078	6.68256
TCGA-RD-A7BW	B	high	12.494	9.12715	4.99022	10.3079	12.1257	3.40428	4.62121	10.8434	6.39422	6.10224	5.30932	8.05771	5.80521	8.76233	7.74857	8.41605	5.43882	8.08384	9.66936	5.00575	5.77009	5.9198	4.85847	5.60261	3.68718	4.25091	7.35423	4.10391	8.59469	3.42495	3.5158	7.15615	4.83308	5.39948	5.11679	7.88055	5.69267	5.28134	11.6355	7.84462	6.16533	9.60237	5.26731	8.37729	7.10489	6.71042	6.71337
TCGA-RD-A8MW	B	high	11.8195	9.42961	6.00669	9.08682	10.3785	4.10816	5.86162	9.04237	7.0912	6.07615	5.09168	4.30557	3.48131	8.68214	5.18799	7.97481	6.13487	5.70435	9.73498	3.1953	3.44048	5.09786	4.81395	5.10796	3.21858	3.60899	6.99483	5.97931	8.36007	3.20654	5.33564	6.88335	4.92387	5.76401	4.48848	7.68975	6.10247	5.35601	8.89392	7.87081	6.24245	9.91566	6.30518	8.10532	7.34537	6.98425	6.67766
TCGA-RD-A8N2	B	high	11.1732	8.94013	4.0665	10.1732	10.3096	2.9428	3.10943	6.91629	4.7436	5.28658	4.23922	8.83601	6.28145	5.47042	7.93534	4.73005	6.42816	7.04997	10.7411	6.14601	6.00859	5.08657	4.91518	5.5453	3.81142	3.08683	7.53629	3.58861	7.82726	3.30775	3.29026	7.02815	4.33058	5.13226	4.31503	7.94319	5.69177	4.07913	13.0053	7.86709	6.4426	8.23411	3.94253	7.77634	7.54892	6.33825	7.05715
TCGA-RD-A8N4	B	high	9.94231	8.88731	4.10077	10.2024	11.3674	3.14205	3.14849	7.66027	4.29906	5.65043	3.91657	8.76018	7.05288	6.5463	8.90823	6.86929	7.33598	6.21452	9.08092	6.27254	7.10696	4.96314	4.89607	5.6468	3.73282	3.32499	7.37862	3.74818	7.10429	3.38029	2.9641	6.99081	4.41775	4.98	3.8154	7.86898	5.92537	4.4066	12.7192	7.89348	6.2759	8.95729	4.14042	8.26711	7.48377	7.26532	7.02824
TCGA-RD-A8N5	B	high	12.673	10.3042	3.72618	10.8672	11.6378	3.96292	3.9113	9.92309	7.39149	6.17368	5.44483	5.75208	3.56544	9.18716	6.49672	7.24367	6.34852	6.45463	10.5666	4.16661	3.05387	5.84825	5.15212	6.02077	3.4539	3.10384	7.32453	5.35963	9.20008	3.25779	4.63493	6.73806	5.2481	5.78314	5.90674	7.9814	5.55639	5.68244	8.73349	7.53722	5.76901	9.05547	4.99739	7.10859	7.1135	6.24483	6.56212
TCGA-RD-A8N9	B	high	12.8836	9.79055	4.50844	10.6435	9.88964	4.43098	3.15728	11.0276	6.66498	6.07343	5.22874	6.11991	4.36774	6.48283	7.11669	7.88246	5.15192	7.45812	9.40523	3.61157	4.91229	6.61963	5.55249	5.58128	3.46891	3.07518	7.43579	4.36789	8.65161	3.49975	3.49587	7.34435	4.73183	5.83218	5.59759	9.23614	6.16879	6.26685	9.16707	7.88057	6.38025	9.31181	5.77916	7.95345	7.80518	6.67076	7.12347
TCGA-VQ-A8P5	B	high	12.0713	9.60952	7.8567	9.36358	10.0082	3.55066	4.27053	10.3605	6.72707	5.5069	4.64445	6.09845	4.41101	7.52863	5.27441	7.46178	5.22048	6.31117	9.3042	3.1564	3.42597	6.71442	5.31916	6.38953	3.54279	5.725	8.29494	4.98621	8.59586	3.75863	4.60576	6.6935	6.31256	6.60882	4.42748	7.3318	6.70116	7.25108	9.25048	9.10266	6.17844	9.98406	6.57984	8.47838	8.68956	7.36707	7.96134
TCGA-VQ-A8PC	B	high	10.7893	8.89994	4.63108	9.30541	10.4552	3.66836	3.40539	9.28322	6.00071	5.54862	4.37902	5.17048	3.46285	6.73081	6.49131	6.70645	4.10361	5.44397	9.91595	3.98819	6.42862	6.76849	6.08619	6.32494	3.43306	7.44331	8.17946	4.93779	8.34512	3.2325	5.48007	7.42641	5.65811	6.27555	4.34398	8.91643	6.01117	6.34219	8.82771	8.70366	6.60772	9.97592	6.31386	9.08515	8.32239	6.9368	7.46235
TCGA-VQ-A8PQ	B	high	12.8952	8.89012	5.72679	10.4906	11.3354	3.33098	3.10564	9.14366	6.25607	5.41734	5.43752	5.87797	4.94188	7.05837	9.26994	6.28793	4.6808	8.00469	9.01721	3.43134	7.29369	5.88029	5.89668	6.55235	3.82502	4.13363	8.52385	4.47628	8.59699	3.34836	4.85026	7.55257	5.77695	6.61523	5.69888	9.54331	6.36458	5.97339	8.69758	8.63003	7.21809	10.1788	5.61071	8.93741	8.37253	6.56086	7.74494
TCGA-VQ-A91Q	B	high	12.2479	9.51232	7.28538	10.0777	10.9553	5.02081	5.66093	10.7505	6.44526	6.32004	5.31112	6.69666	3.46189	9.06277	5.31815	8.27227	6.83014	6.30022	9.20618	5.64285	3.59716	6.61355	6.16118	6.1173	3.94803	3.77375	7.67894	4.16326	8.69623	4.08975	6.3417	7.36149	5.48723	6.05704	5.42507	8.30298	6.47319	7.57632	8.8153	8.66877	7.49261	9.7505	6.53554	9.38915	8.32339	6.89486	7.34039
TCGA-VQ-A91Y	B	high	12.4656	9.83505	6.84451	9.85183	9.558	3.87049	3.42736	10.402	6.57222	6.822	4.88321	6.94152	4.69037	8.43606	6.74123	7.7022	5.71555	7.50786	10.6034	5.32653	5.67912	6.62962	5.52883	6.24384	3.33883	5.24961	8.2608	4.88605	8.67713	3.40934	5.78928	7.15959	5.16238	6.05438	4.93163	8.36518	6.46339	6.42211	11.5316	8.30587	6.99701	9.00609	6.44287	9.21592	8.05004	6.88909	7.12771
TCGA-VQ-A94P	B	high	11.2477	9.5044	5.12428	10.7938	13.41	3.89413	3.10307	9.2274	6.4647	6.20599	5.26628	8.97806	6.24324	6.86577	8.71066	8.66062	6.07686	7.24231	10.4632	5.76365	6.38512	5.93438	5.13917	5.63448	3.3781	3.10006	7.70365	4.46328	8.32907	3.34908	3.68809	6.97107	3.93048	5.44938	5.29417	7.7147	5.98402	4.99875	12.7836	8.29332	6.368	9.02961	4.37615	8.77082	7.83869	6.36759	7.27061
TCGA-VQ-A94U	B	high	11.6059	8.68912	3.84442	10.1247	9.82627	5.13525	3.13082	9.15338	5.28331	5.49117	4.8817	5.32176	4.2184	6.85913	8.64043	8.06059	5.53978	6.5778	8.69278	3.49818	6.46522	5.96159	5.54409	5.86472	3.93267	4.47039	7.73367	3.70812	8.0245	3.41813	7.89151	7.89629	5.45944	5.85299	4.40472	8.77637	6.83674	6.69189	9.41544	8.09611	6.79498	9.98413	6.15617	7.96554	8.44992	7.45493	7.84131
TCGA-VQ-AA64	B	high	13.1418	11.1235	3.24498	9.84989	10.8443	5.83926	3.46641	9.30453	8.23214	6.4239	4.83496	6.17622	3.56519	8.48489	6.86457	7.3822	5.83152	7.4089	10.3423	4.7889	3.69732	6.3667	6.25891	6.13293	3.41479	3.40037	7.48378	4.13739	10.0231	3.30129	4.04145	8.1005	5.53894	6.96773	5.40676	8.22272	7.16341	7.6149	9.75517	8.82134	6.95157	9.56207	7.3871	8.7198	8.02443	7.57339	6.98965
TCGA-VQ-AA6K	B	high	11.6705	8.46217	8.68131	9.29032	10.5178	4.80856	4.23129	9.99601	5.70913	5.73056	4.75327	5.39187	3.63385	9.05798	6.31682	6.67694	5.06492	5.46123	8.22512	3.86562	4.50951	6.72071	5.2691	6.43089	3.68476	4.22304	7.85791	4.0616	7.68248	3.2307	4.76237	7.76556	5.10978	6.4327	4.75386	8.20767	6.05821	7.34321	8.94409	8.37236	6.77254	9.75705	6.42987	9.00473	7.59549	6.52977	6.96517
TCGA-ZQ-A9CR	B	high	12.6021	9.79167	3.56435	9.25601	11.0527	4.49218	3.36246	9.06105	6.83475	6.82401	5.96303	4.65135	3.41118	10.159	6.34096	9.00351	7.36377	5.84326	8.83225	2.8703	3.00608	6.76709	5.81381	4.93125	3.28912	5.1789	6.98455	4.33563	8.17814	3.17505	5.5106	6.92281	4.61749	5.60853	5.11988	7.83199	6.49072	6.90553	8.52826	8.38992	6.38008	9.16818	6.24178	7.93557	7.45623	6.6874	6.34317
G+252:317SM2235586	B	low	11.9621	7.23296	3.99169	10.3816	11.5617	3.85642	3.35029	7.42027	6.16492	5.39265	4.79895	6.86009	3.71047	6.71905	6.7402	6.83589	4.37097	7.30857	9.48059	3.9317	7.5006	5.68672	4.53182	6.77746	3.53039	4.10333	7.77651	6.15318	6.54371	3.62591	3.85976	6.97382	5.07783	5.82157	4.85706	8.60935	5.89736	6.08065	9.90556	8.63834	6.69489	9.13234	5.94996	8.54932	7.9689	7.32519	6.83075
GSM2235587	B	low	12.0253	8.15869	4.52517	9.84237	11.0325	4.56823	5.90721	8.13677	6.03363	5.4127	4.91401	5.4252	2.8009	7.14006	6.70366	7.57332	5.05945	6.47798	10.131	3.30598	5.39102	7.01419	4.537	6.26752	3.31209	4.67561	7.54182	5.64737	5.89363	3.68635	3.82856	8.55349	5.23905	5.74802	3.95471	8.4919	7.67852	6.58492	9.53969	8.40068	7.29238	10.0904	7.43871	6.98328	8.9399	6.15081	7.12577
GSM2235595	B	low	12.4884	9.02345	3.36254	10.0929	10.8302	5.11248	3.53943	8.50522	6.0711	4.95427	4.70914	5.41091	3.73597	7.96437	7.24608	6.80513	4.59736	6.87502	9.76291	2.84815	5.957	5.2647	5.03758	5.91161	3.19329	2.93944	7.50069	4.25169	7.55156	3.78346	5.66793	6.96073	5.29363	5.62662	4.15965	8.73339	6.10948	5.70967	9.53969	8.31831	6.33244	9.61688	5.49704	8.06767	8.55691	6.36153	6.86134
GSM2235609	B	low	12.5046	9.83303	3.8375	10.7173	10.944	4.32147	4.32584	9.1371	5.74648	5.49453	5.00412	5.8078	4.19395	7.83721	7.27143	6.68631	5.19304	6.97697	10.131	2.44245	5.30432	6.10618	5.24092	6.45077	3.57633	3.55594	7.41496	4.97129	8.21225	3.62833	4.47207	6.84313	5.40121	6.00843	5.1707	7.779	6.16862	6.30204	9.36717	8.47555	6.03171	9.4115	5.84768	8.63538	8.09085	7.33873	6.58143
GSM2235636	B	low	12.1224	9.62816	3.86737	11.3692	10.1782	4.80161	3.35067	8.72577	7.27626	5.31372	5.23437	8.17283	3.80709	6.15086	9.5459	6.98249	4.75231	7.36308	9.83834	3.23137	7.80234	5.73806	5.03536	6.19035	3.32462	2.80243	6.46196	3.89052	7.93223	3.57499	5.50747	6.32143	5.05148	5.85858	4.26021	7.70701	6.16669	4.27991	10.5172	8.30931	6.07776	9.63204	4.45687	8.40237	8.2725	7.43552	6.82805
GSM2235713	B	low	11.3576	8.35602	3.52088	9.86259	9.35669	4.65687	3.47351	8.42212	5.04582	4.84982	4.29449	8.13392	4.95271	5.65763	6.50399	5.14757	4.83667	6.39196	10.1143	4.17255	6.9267	5.48112	5.52897	5.9975	3.49274	3.41072	7.39663	3.73716	7.41458	3.46689	6.48064	7.34944	4.71257	5.45951	4.13589	8.2702	5.57996	4.81616	10.4439	7.54889	6.66053	9.24561	4.75999	8.5372	7.60802	7.3897	7.2459
GSM2235720	B	low	12.2204	10.6249	3.68737	9.46177	8.78365	5.14909	6.09334	9.37968	5.9937	6.63173	5.37965	5.35824	3.4664	6.54808	5.63473	6.02273	7.11634	5.94384	9.87895	5.66516	3.39685	6.181	5.98471	6.28844	3.77435	3.8528	7.49801	4.97741	9.3249	2.98211	5.29321	7.17764	5.67098	6.42018	4.37378	7.95944	7.1394	7.20918	8.67294	8.48679	6.93766	10.4011	7.82255	8.18793	8.36399	7.54108	6.67919
GSM2235722	B	low	11.9981	9.85767	3.82565	9.06597	10.6614	5.80721	3.83573	9.69305	6.85456	5.33545	4.68398	5.24064	3.58563	6.79219	5.62045	6.83848	5.44388	6.05323	9.51658	4.28332	3.66227	6.23396	5.5903	6.3047	3.56127	3.28689	7.92603	4.24669	8.60924	3.32775	3.87891	6.37012	5.98845	6.38572	5.23771	7.70542	5.93841	6.6882	9.24408	8.53171	6.61915	10.3298	6.77221	8.78163	7.45352	7.33277	6.60676
GSM2235726	B	low	11.6289	8.39023	4.37833	9.8927	10.2909	4.01553	3.60374	8.61128	5.60985	6.46139	4.87725	6.3862	3.89287	6.66153	6.7718	5.67502	5.19383	6.37273	9.04551	3.60582	6.71583	5.14458	5.79991	6.52989	3.8572	3.7512	8.22121	5.1257	8.20933	3.54627	4.02626	6.92566	5.40197	6.60209	5.33143	8.84312	5.80951	5.90288	9.14293	8.40068	6.26662	9.28413	6.15136	10.1497	7.36606	7.07389	7.21174
GSM2235741	B	low	12.2932	11.0641	4.34706	9.72483	9.90281	4.60803	3.55959	10.1421	7.79953	5.38995	5.53866	4.78676	3.63935	6.85671	6.69528	6.61666	5.817	7.21517	9.34196	4.07291	3.25168	5.47174	5.46804	7.00854	3.65294	3.77692	7.81766	3.98923	9.63576	3.18035	6.71174	7.67012	5.16214	5.94529	5.24541	7.86722	6.74955	7.14461	7.96812	8.39282	7.22619	9.66613	7.00557	7.45497	7.97497	7.10273	6.93854
GSM2235756	B	low	11.5432	9.53638	4.21755	10.5917	10.9584	5.5115	3.56211	10.2979	7.21023	5.74823	5.51481	5.11268	3.60384	7.38859	7.96909	7.46281	5.74822	6.94033	11.4871	2.90454	5.26208	6.53831	5.84197	6.13541	3.36443	4.34161	8.19735	4.77194	9.39928	3.39151	4.37548	6.79275	5.14241	6.27598	5.72641	7.97449	5.97755	6.53243	8.49888	8.60571	6.7803	10.5978	5.80435	9.02103	7.94241	7.56252	7.25119
GSM2235760	B	low	12.3985	10.6344	3.71925	9.39744	10.4194	5.28512	3.61672	9.38888	6.25817	6.02492	4.64321	6.8491	4.02569	6.65665	6.25373	5.96182	6.53024	7.27319	9.6083	3.26045	3.65658	5.79946	5.57388	6.53894	3.62838	5.52251	8.44659	4.46352	9.60337	3.49206	8.1378	7.86772	5.6825	6.40249	5.02037	7.49263	6.69433	7.02422	9.81983	8.27748	6.96355	10.3298	6.96311	7.60988	8.75778	6.99262	6.85802
GSM2235777	B	low	11.7203	9.35401	6.91761	9.05033	9.53743	4.90223	3.78255	10.7116	5.68751	5.27486	4.077	6.87985	2.96833	6.02524	5.37016	6.70086	4.91569	6.17946	9.52567	3.05058	3.66135	5.77959	5.29281	5.82377	3.88944	4.08096	7.80892	5.56955	9.35284	3.3123	4.20998	7.09548	5.21775	6.98932	4.33151	8.22076	5.88779	6.93375	9.38192	8.42083	6.44545	9.39207	6.44342	9.63631	7.79172	7.70068	7.60006
GSM2235787	B	low	12.371	9.86516	3.49422	10.3778	10.7172	5.21232	3.69914	10.4724	5.57691	5.47881	4.37569	5.81095	6.51512	7.03692	8.73311	6.36079	4.35969	7.54104	9.18929	3.91564	6.07492	6.43569	5.49447	6.47731	3.96904	3.9598	7.48078	3.50661	9.56428	4.10961	4.98227	7.70458	4.69292	6.27598	4.26322	8.85905	6.30636	6.39789	9.09828	8.47842	6.78245	9.50697	6.58328	8.06941	7.74566	7.09004	7.61283
GSM2235792	B	low	11.3516	9.52699	3.32733	9.0062	8.51235	4.43602	3.54236	9.36582	6.37281	4.82142	4.24575	6.17996	3.31878	7.19581	6.10897	7.79314	7.25562	6.72959	9.2481	4.05139	4.02027	6.20252	5.98364	6.54775	3.4002	3.11259	7.44419	4.66495	8.38267	3.44104	4.11292	7.97069	5.59629	5.70562	4.38779	7.99876	5.67227	7.61594	8.74403	8.17264	6.85889	9.14391	6.13078	8.73551	7.42678	7.20925	8.05697
GSM2235811	B	low	11.3034	8.33373	3.61072	9.28119	10.1935	4.72395	3.57064	9.85406	6.35516	5.35198	4.45341	6.78537	3.96277	7.79806	6.07539	7.38048	4.87244	5.83288	9.66665	3.42706	4.44211	6.87831	6.35738	6.32149	3.29308	3.94736	8.60848	4.48441	8.36054	3.29022	3.60479	7.53361	5.71773	6.28852	4.74542	7.25144	6.12057	7.92218	10.1077	8.07663	6.8935	9.63055	6.5119	9.59316	8.03007	7.17791	7.41237
GSM2235819	B	low	11.6366	9.65805	4.51775	9.38189	9.31747	4.68031	5.05638	9.91053	6.45179	6.35825	5.22636	4.80468	3.7889	7.92771	5.83221	7.48025	4.94879	6.10515	10.0514	4.45571	3.23269	6.02843	5.77895	6.75387	3.45421	4.5183	8.33849	4.21937	8.68143	3.21512	5.82384	7.4405	5.64849	6.53594	5.84424	7.0271	6.07851	7.04204	9.35992	8.40734	6.32955	9.73361	6.40077	8.85542	8.35629	7.24822	6.50389
GSM2235823	B	low	12.0253	8.96125	3.7473	9.77022	10.5669	3.62975	3.89607	10.39	5.47975	5.46823	4.80955	8.1473	3.9233	5.62153	8.0099	6.46803	4.47439	6.75552	9.6276	3.88768	5.54299	5.29571	5.86875	5.30595	3.40173	3.24931	7.49182	3.96179	8.12172	3.97446	4.59018	7.28907	5.3335	6.0077	4.98405	8.44099	5.51078	5.48346	10.8733	8.04632	5.66188	9.43617	5.30894	8.55869	8.09295	6.5307	6.89414
GSM2235828	B	low	12.2678	10.0588	6.33141	9.45045	11.0212	5.62999	3.60771	9.09615	9.08295	5.41745	4.53758	4.14948	3.94312	7.75788	6.84631	8.14122	4.50249	8.16176	9.58648	3.44113	3.10527	5.72593	6.21052	5.67069	3.59392	3.71214	7.58342	7.74674	9.59186	3.61034	4.02611	7.56131	5.73268	6.61796	4.13405	8.05534	6.68084	8.07995	8.01922	8.04632	6.58401	9.39207	6.94042	10.606	7.8626	7.30373	7.64568
GSM2235837	B	low	11.0518	7.98249	3.52949	10.3365	9.5114	5.83048	3.86672	10.7346	5.63458	4.8735	5.11741	5.33607	4.76346	4.85169	7.4981	6.99594	3.94628	6.43079	9.57418	3.94201	5.00042	5.68879	6.21269	5.5011	3.8412	5.95193	7.59222	3.79737	8.96323	3.79994	5.42512	6.90114	5.17889	5.69746	4.41974	8.41245	5.12946	7.31207	7.35681	7.41913	6.65379	8.97474	7.08486	9.70863	7.9948	7.80122	7.81755
GSM2235838	B	low	12.196	8.81783	3.48105	8.96555	9.90848	5.67822	3.54982	11.0439	5.3901	5.15842	5.92003	7.08857	5.3142	6.55201	6.56727	8.00416	4.5069	6.53353	9.46896	4.18173	4.13453	6.00166	6.27917	4.65688	3.73969	4.59767	8.0262	3.24912	8.69539	3.901	3.77293	8.05742	5.17537	6.03545	4.10925	8.52776	6.93756	5.42866	10.4475	7.60961	6.32262	9.55339	7.31726	8.22823	7.89625	6.27362	8.24415
GSM2235841	B	low	10.9536	8.13462	3.7255	9.95774	10.1499	5.20785	3.69575	9.68609	6.06867	5.23777	5.10738	4.69531	4.47933	7.94252	6.78961	8.96069	4.77056	5.86481	11.424	4.21102	4.52837	6.23438	6.31249	5.14794	3.61132	3.68705	7.57568	5.10144	8.49263	3.41052	4.08426	7.29543	5.59589	6.3359	4.59288	7.21982	5.91294	7.25698	9.07971	7.87803	6.38101	9.59265	5.52673	9.19737	7.34699	7.55834	6.89077
GSM2235842	B	low	11.3516	9.80482	4.05954	9.42182	10.066	4.59671	3.66794	9.73761	6.54278	6.50997	4.72914	5.43307	5.08755	7.63285	5.32914	7.2091	5.91667	5.75421	11.7047	4.89864	2.8899	7.27284	5.67289	6.30331	3.86688	4.0012	8.52712	3.85779	10.0301	3.50039	4.605	7.4405	6.03809	6.95047	4.21962	7.09458	5.65901	7.31091	8.66816	8.78331	6.35762	10.1266	6.98072	7.94489	7.09582	10.466	7.52991
GSM2235863	B	low	12.3449	8.79349	3.62211	9.7983	9.8373	4.32901	3.63039	11.6056	5.49005	5.2738	4.69731	6.72866	3.92966	6.75709	5.64953	6.31956	5.54695	6.57768	10.2212	3.70017	3.74291	7.07117	5.62349	5.82178	3.46436	3.48755	7.11573	3.98519	8.54771	3.71571	5.45606	7.28907	5.26331	5.46544	4.79449	7.31513	5.51445	5.90288	10.8831	7.93539	6.03331	9.31993	5.73743	8.67668	7.11432	7.3919	6.67671
GSM2235867	B	low	11.5932	9.00655	4.09705	9.45489	9.39501	4.22257	3.06677	9.72237	6.16492	5.0407	4.4957	6.67817	4.21176	5.56063	7.45426	7.23387	4.96425	5.98952	9.25319	3.3872	5.09525	5.89142	6.3421	5.9088	3.53812	3.06329	7.48078	5.30086	7.7242	3.60359	3.70407	7.20829	5.50337	6.37183	4.41034	6.59763	5.89233	7.62906	10.6234	8.17264	6.58739	9.64134	6.82184	9.85889	7.42333	7.44288	6.31648
GSM2235908	B	low	12.2678	9.2187	4.18345	10.1488	9.02999	7.26487	3.75864	10.5734	5.79029	5.38422	4.87515	5.50682	4.1158	6.35971	7.00809	5.92527	4.54602	6.20303	9.9011	3.50904	4.94758	6.82217	5.56758	5.70335	3.11364	3.79433	7.64547	4.57243	8.17082	3.29096	5.85502	6.92683	5.57485	5.24315	4.90641	7.83523	6.10324	6.19116	9.54378	8.75241	6.35679	9.46421	5.54019	8.25817	7.57741	7.17252	6.76715
GSM2235924	B	low	12.5046	9.24408	3.85089	7.85743	9.16482	6.74136	3.31213	9.91053	5.76437	6.75359	5.35838	5.70254	3.53267	5.80633	5.87511	7.86609	5.43127	6.64895	9.67359	3.44098	4.64553	6.4854	5.68946	6.32329	3.52783	3.45375	8.14788	4.78479	9.09909	3.13243	4.78512	7.68991	5.6142	5.84917	5.356	8.46719	6.09403	6.28415	9.80268	8.27868	6.70993	10.4201	6.27513	8.40492	7.48384	6.77159	7.28751
GSM2235926	B	low	12.6456	9.14664	3.7071	9.05716	10.7841	4.76811	3.50041	9.53322	5.46757	5.88299	4.73285	5.01108	3.90634	7.69799	4.9336	7.72405	5.54321	7.27938	9.41136	2.69713	3.78855	6.09195	5.51141	6.44606	3.33199	3.88221	8.59172	5.75246	9.58451	3.48553	3.71542	7.73885	6.01623	6.4671	5.34958	8.01186	5.89736	7.15419	9.11353	8.05094	6.20468	9.86522	6.66283	9.99275	7.63349	7.72225	7.8315
GSM2235934	B	low	11.7766	9.46207	4.51883	9.61657	10.3665	3.78956	3.61859	8.26086	6.8489	6.41366	5.2654	4.30997	3.70621	8.52093	5.79099	8.73897	5.78577	6.89184	9.79477	3.05553	4.42077	5.78445	6.03096	5.64106	3.60671	3.76122	8.26866	7.95555	8.32602	3.36441	3.80679	7.73885	5.14452	6.16976	5.00666	8.34242	5.86142	7.36961	9.05527	8.28631	6.49003	9.78143	6.84951	10.4417	7.90162	7.14978	7.85607
GSM2235939	B	low	11.7203	9.07707	4.11682	10.1488	10.9808	3.76644	3.2594	8.53102	5.94941	5.12665	4.37077	7.13422	3.77703	5.31328	9.42835	7.08161	4.31633	6.84668	8.30013	4.44712	7.06468	5.13329	6.76975	6.09441	3.70251	3.6907	7.30126	3.7807	8.0691	4.84904	5.52889	7.01143	4.79909	5.95612	4.58874	8.08268	5.67729	4.74939	9.13211	8.13864	6.30675	9.85132	4.60273	8.35196	8.12475	6.74361	6.50812
GSM2235940	B	low	10.6541	8.78363	4.13287	10.1347	10.1913	4.47872	3.43159	8.14143	6.04563	5.30493	5.37001	5.67351	4.04564	6.04154	8.44553	6.26918	4.8065	6.82048	9.28791	2.75581	6.57158	6.35021	5.16484	5.78821	3.38196	3.47806	7.5628	4.22878	7.89131	3.51694	3.97085	6.80493	5.00874	6.17618	4.71425	7.29865	6.08732	7.03672	8.82162	7.99055	6.69278	9.98685	5.75036	9.42744	7.95794	7.10477	6.77811
GSM2235945	B	low	12.4566	10.1793	4.19698	9.40405	9.1463	4.43722	3.3636	10.8628	6.29083	5.85767	4.88696	6.38981	3.39461	6.97723	5.549	7.99745	5.46049	5.66644	10.3342	3.3946	3.34284	5.68438	5.69045	5.82812	3.27222	4.95055	8.18754	6.1378	8.52914	3.12136	7.0003	6.6427	6.00365	5.80218	5.09862	7.65635	6.04546	5.92464	9.51193	8.84092	6.49087	9.27364	6.30666	8.80211	7.70312	7.25535	6.26866
GSM2235950	B	low	10.5995	9.85372	3.92902	10.5014	10.5311	4.60006	3.4372	7.86856	5.16152	6.00011	4.24839	9.82565	6.54771	5.73156	9.47593	5.35563	7.20555	7.52547	10.8754	5.43335	7.69873	5.97596	4.99059	5.92701	3.37276	3.31201	7.88012	3.86287	8.29001	3.62453	4.15233	6.87039	4.59964	5.32166	4.3296	8.25007	6.13847	3.80892	12.2827	8.36971	6.05356	8.60579	4.32088	8.43763	7.26142	7.28944	6.45569
GSM2235955	B	low	11.666	9.56883	3.86207	9.32348	10.7552	4.68066	3.42702	10.7503	5.81617	6.19704	4.4025	4.60985	4.18438	7.12703	4.96032	7.24094	4.80948	5.93033	9.65351	3.46995	3.34962	6.02473	5.37201	6.20904	3.45474	4.25527	8.08909	5.13394	8.90113	3.57966	5.84102	7.26681	5.59229	5.59148	4.78155	7.51621	6.13727	7.00721	9.85446	8.61753	6.71546	9.00673	6.20998	9.02727	8.2156	6.55003	6.90425
GSM2235966	B	low	9.63968	7.81584	3.98301	9.26355	10.9808	4.49634	3.53804	9.26551	5.84607	4.96963	3.83012	7.09095	3.2712	6.62981	7.09282	7.63913	4.25181	6.15159	7.75318	3.77591	5.73695	4.66283	6.97469	6.41988	3.4649	3.38253	7.01367	3.85765	6.64042	4.91785	3.90244	7.27981	5.44202	6.44126	4.81181	7.91388	5.64943	4.2839	8.6289	7.66566	6.26007	9.44721	4.62046	7.66612	7.90818	6.61821	6.58507
GSM2235983	B	low	11.6972	8.4872	3.9262	9.42627	10.3841	3.82236	3.39036	8.46296	5.87677	5.54197	4.8496	5.81251	3.54407	8.4862	5.69411	7.06467	5.69556	6.40372	9.19452	3.19698	4.77251	6.38311	5.81215	6.65512	3.7303	3.89289	8.01186	5.38792	7.79655	3.58272	3.55576	7.59676	5.43659	6.47298	5.20873	8.03185	5.69518	6.92196	9.56207	8.27868	6.03832	9.89416	7.35665	9.49673	7.88684	7.55018	7.41642
GSM2235987	B	low	12.3322	10.0439	3.48456	9.83949	9.67737	4.55507	4.90895	9.11998	6.72451	5.22983	4.73351	5.01073	4.54977	7.28948	6.8209	6.79769	5.32888	6.9931	10.068	4.14388	3.78207	5.2764	5.25459	6.64294	3.63425	3.77214	7.96096	5.72441	8.42265	3.47315	4.21179	7.53291	5.97027	6.25216	4.98094	7.16145	6.40127	6.92608	9.22702	8.34862	6.69317	9.97565	7.14617	8.46409	8.49824	6.895	6.91366
GSM2236003	B	low	11.5781	8.85494	3.4426	9.01976	10.962	4.48475	3.38996	9.6806	4.44627	5.96373	4.76474	8.91259	5.24346	5.94749	6.66079	6.1848	5.81524	7.8912	10.1621	5.08914	3.82861	6.0235	4.70837	6.17166	3.50972	3.26751	8.33165	3.56348	7.47445	3.3562	6.59576	7.21218	5.39849	5.25	4.49437	8.80804	5.80951	5.3715	11.8	8.50352	6.30961	9.97948	5.58342	7.71709	8.31382	7.57846	6.82025
GSM2236007	B	low	12.2319	10.184	3.74207	9.3754	10.4716	5.16723	3.65149	9.04368	7.29251	7.01107	4.91987	5.62764	3.77292	8.20349	6.90934	7.13826	5.94353	5.61592	10.1184	3.34654	3.5213	5.87777	5.85495	6.43199	3.87714	3.82928	7.38826	6.03261	8.98893	3.58022	5.68789	6.99888	5.5825	6.56774	5.2579	7.6811	5.8848	7.18687	9.46473	7.97269	6.46458	9.74719	6.56953	9.43074	7.69804	7.23865	7.32576
GSM2236054	B	low	12.5387	10.336	3.5942	9.85385	10.1413	4.23979	3.67586	10.0104	5.41136	5.37661	4.3413	6.65455	4.3498	5.66992	6.43744	5.18938	5.85556	7.51857	10.0232	3.0877	4.61861	6.72673	5.59616	6.82568	3.53835	3.55963	7.08467	4.81518	8.61256	3.46356	5.822	7.78798	5.20792	5.80726	5.09126	8.80472	6.80556	6.4603	9.8594	7.99055	6.74301	9.52708	5.89096	8.59979	8.03901	6.8219	7.34244
GSM2236057	B	low	11.6289	8.95645	4.22477	10.3737	10.6614	3.75519	3.55378	9.29702	5.24009	5.49492	4.83002	5.54765	4.08115	6.58307	8.2456	7.29509	5.52845	5.8683	8.25879	3.72495	7.70839	5.49056	5.31441	7.02217	3.4543	3.12023	7.15538	4.04427	7.66635	3.19097	4.23915	7.36156	4.65097	5.9234	3.45916	8.6374	6.55233	6.87223	8.94914	8.63988	6.32996	10.8148	6.02946	8.55213	7.46661	6.93254	7.61366
GSM2236058	B	low	11.6366	9.85951	4.19109	9.78154	10.7233	4.43722	3.60175	9.86454	5.71301	5.26589	4.14577	5.61651	3.29358	7.68903	7.20256	6.16158	5.30576	6.72091	9.63758	3.1702	5.77682	6.22529	5.93771	7.17032	3.46902	3.70503	7.98733	3.4995	7.92631	3.82876	6.77851	7.32265	4.56173	6.27317	4.69688	8.11723	5.71933	7.03147	9.81485	8.23539	6.27151	10.8688	6.1734	8.34294	7.35685	6.9183	7.14867
GSM2236061	B	low	12.0827	9.84999	3.94564	10.8907	9.8193	3.86245	3.63259	9.17395	6.53891	5.17081	4.22755	5.24862	3.37168	7.27336	7.09745	6.38961	4.52377	6.45223	9.3527	2.93722	6.15158	6.67391	5.93504	6.48066	3.40375	3.1525	7.01059	5.47863	8.33672	3.27612	6.04265	7.49599	4.07601	6.67377	4.48714	7.36525	5.7822	6.80203	7.60951	7.62397	6.72063	9.8231	5.77156	8.96974	7.72007	7.32057	7.23226
GSM2236063	B	low	12.1848	10.1557	4.09017	10.402	9.92171	4.33446	5.6536	9.85093	6.76808	6.03572	4.30595	4.74936	3.37771	8.09081	7.00417	6.33863	5.88777	6.56551	9.71442	6.17101	5.13707	6.294	6.14508	6.58018	3.53606	4.37508	8.54484	4.44447	9.35284	3.48271	7.76361	6.99644	5.23644	7.02266	4.31945	7.53944	6.05053	6.66941	7.68178	8.51311	6.28322	10.1557	6.44251	8.4654	8.34728	7.36082	7.04167
GSM2236072	B	low	11.3576	8.28966	3.8755	9.5673	9.68867	4.77964	3.67543	10.3331	6.38584	5.59037	4.46356	6.26892	4.12662	6.60039	4.46102	8.1727	4.57514	6.20908	9.58356	3.335	3.76005	6.21673	6.25902	5.32246	3.96904	4.40788	8.2137	5.68085	8.73945	4.37349	3.65162	7.65629	5.47453	6.32325	5.11539	7.73097	5.2167	7.28572	9.48818	8.52166	5.83981	9.89761	6.35361	10.1696	7.95937	7.10598	7.66326
TCGA-BR-4256	B	low	12.1579	9.91616	5.19716	10.9043	11.7489	5.20474	3.07486	9.28987	7.56419	5.90365	5.00201	6.30841	4.48522	8.09595	8.30762	7.74656	5.27014	7.27868	10.7474	4.10455	6.62915	6.29412	6.17502	6.44232	3.66942	3.1747	7.84349	6.76653	9.58108	3.3501	3.26792	7.28809	5.40549	6.6666	4.889	7.77983	6.31568	6.68446	10.8554	8.7078	6.90069	9.81693	7.02023	10.3444	8.2432	7.11775	8.07082
TCGA-BR-4361	B	low	12.6701	9.86393	4.0036	10.331	10.67	4.10277	3.07486	10.3366	8.05018	4.90735	4.17974	5.67602	3.67837	8.18749	6.98369	6.78526	5.32051	7.66423	10.0378	3.31945	3.87929	6.18427	6.15071	6.57329	3.90471	3.36001	8.39091	5.2731	10.0156	3.32901	4.74114	8.03811	5.35224	6.68877	4.60116	9.16137	7.12415	8.27871	9.23557	8.82532	7.43255	10.2475	7.6177	9.61184	8.82931	7.94108	8.11267
TCGA-BR-4368	B	low	11.2396	8.43189	4.52109	9.61241	11.374	6.06365	4.09519	9.28348	6.22656	5.18928	4.1315	5.89466	4.43359	7.53443	7.00439	7.12243	4.83274	7.17408	9.81461	4.32239	5.85474	5.54245	5.91641	7.17149	3.60073	3.50742	8.55082	5.72981	8.04805	3.41679	3.42741	8.0675	5.38925	6.19051	4.04831	8.59945	6.29598	6.32988	10.2396	8.72486	7.12638	10.6606	6.4629	9.38901	8.46559	7.57712	8.49473
TCGA-BR-6452	B	low	11.8503	9.87993	7.08878	9.44159	10.5778	5.80885	3.48989	10.0037	6.76588	5.59164	4.57234	5.00143	3.34047	7.12006	5.65117	6.03722	4.84568	6.33059	10.0494	2.91149	4.81888	6.45058	6.31331	6.80275	3.21515	3.27766	8.17647	5.89537	8.57395	3.23587	5.07501	8.24655	6.29426	7.09865	4.35102	7.66682	6.74024	6.68201	9.29157	8.48643	7.04352	10.3398	7.65897	9.12941	8.30125	7.21593	7.91398
TCGA-BR-6565	B	low	11.9487	9.5445	4.05913	9.44409	9.71393	5.25492	3.23346	9.54654	6.84277	5.85645	5.10988	6.59253	4.28118	6.78393	6.08188	7.13949	6.02518	6.86553	10.232	3.75394	3.64824	5.77445	6.06532	7.21982	3.36386	4.75371	8.47027	5.91345	8.67738	3.24114	7.1686	7.24888	6.29551	6.13664	4.91646	7.97464	6.64607	7.38612	10.2594	8.30822	6.96455	10.1503	7.21731	9.28224	8.53729	7.48958	7.53186
TCGA-BR-7851	B	low	11.8756	10.0178	3.91817	8.90906	10.0051	4.6534	3.10676	9.18499	7.24496	5.47836	4.6889	5.79825	3.78723	7.41631	6.44504	7.34486	5.30849	6.06609	10.0835	3.69914	4.6952	6.00531	6.18925	6.71286	3.44138	3.41457	8.27482	5.97642	8.59674	3.29746	5.5273	8.34964	6.59265	7.03139	4.66408	7.88599	6.62531	6.8083	9.52525	8.21133	6.78714	10.2768	7.35026	8.84107	8.86994	7.866	7.83703
TCGA-BR-7958	B	low	12.1652	9.38025	3.59348	8.80441	10.9679	3.52954	3.1392	8.31124	6.77379	6.29558	4.72779	4.60224	3.90607	8.35844	5.16975	7.18126	5.16369	6.29862	9.27984	3.33065	3.41312	6.45509	5.59438	6.56641	3.33934	3.57569	8.26142	5.59136	8.83465	3.55897	3.61946	7.54589	6.61184	6.61197	4.96105	7.58497	6.65283	6.81221	8.62241	8.10151	6.52448	10.2747	6.91197	10.3395	7.81615	8.43951	7.09944
TCGA-BR-8081	B	low	12.2726	9.7865	4.63469	9.80447	11.4408	4.24552	3.09937	8.233	6.97139	5.34123	4.48917	4.79737	3.51851	7.65241	7.09822	7.30698	5.02017	6.69596	9.67302	3.05619	6.1267	5.04415	5.72133	6.56217	3.50754	3.93154	8.03894	6.17811	8.76836	3.37651	6.08474	7.52441	6.11473	6.41751	4.78248	7.70833	6.45549	7.23294	8.50768	7.96404	6.46339	10.1363	6.64797	9.49357	7.57556	7.77922	6.93284
TCGA-BR-8366	B	low	12.6565	9.41148	4.37948	9.37546	10.3433	3.76616	3.49999	9.38449	6.76126	5.36251	4.67272	5.09783	3.79077	7.86635	6.07622	6.99445	4.76139	6.48384	9.80801	3.47125	5.76504	5.88773	5.6109	6.03122	3.70891	3.76905	7.8203	5.85453	8.98835	3.44356	3.78787	7.27745	5.54911	6.53855	5.30821	7.65531	5.70702	6.69642	9.61661	8.03545	6.51141	10.2909	6.31253	9.92311	7.29417	7.47288	7.14482
TCGA-BR-8373	B	low	11.9278	10.4246	3.38264	10.1558	10.5219	6.10666	3.98374	9.97215	6.47549	6.10605	5.08669	5.51572	4.11256	7.83866	6.75358	6.84249	5.12003	6.81764	9.751	5.65029	4.08689	6.66365	6.78074	7.1539	4.49299	5.40183	8.09146	4.47854	9.52021	3.32547	7.26976	8.41131	5.56559	6.81278	4.55393	8.85198	6.33045	6.15153	9.3025	8.53837	7.13797	10.9848	6.79096	8.17434	8.64547	7.43874	7.44773
TCGA-BR-8382	B	low	12.3081	10.0769	5.77988	9.41131	9.02547	5.60542	3.31676	9.16751	7.11609	5.2136	5.05858	5.56682	3.63408	6.2075	6.74277	6.85435	5.326	5.69505	10.225	3.19946	3.63419	5.52653	5.37207	5.82681	3.3805	3.24612	7.52282	5.04501	8.4632	3.30246	5.70676	7.20374	6.20828	6.11594	4.57484	7.53348	6.19657	6.93698	8.35838	8.06888	6.48286	10.0298	6.55161	9.55414	7.79587	7.87096	7.0621
TCGA-BR-8485	B	low	11.5904	9.86676	5.08789	9.51574	9.6885	4.00971	3.56919	9.72247	7.08838	5.7465	5.12135	5.57428	3.81863	8.09556	6.61155	7.62399	6.29791	5.91697	9.86237	4.23615	5.18544	6.4978	7.00152	6.61915	3.70815	5.01435	8.4614	5.05629	9.20783	3.40176	5.74491	8.08711	6.02147	6.82965	4.80331	8.52498	6.55107	7.80727	8.86	9.06322	7.24118	10.1109	7.40609	8.24975	8.46828	7.75782	7.33034
TCGA-BR-8588	B	low	12.3367	9.67938	3.74651	9.70232	11.2169	4.72529	3.24667	9.53523	6.88342	5.44453	4.30085	6.72456	4.15855	7.9972	7.07403	7.65314	5.25122	6.44524	9.33271	3.77693	5.29035	6.54694	5.61729	5.91919	3.29761	3.39253	7.57579	4.57945	8.86576	4.0271	6.36173	7.23773	5.73755	5.98007	4.8216	7.49797	5.9922	6.75468	9.88922	8.05248	6.52986	9.73096	6.27985	8.54734	7.88098	7.35557	6.80039
TCGA-BR-8679	B	low	11.8086	9.73942	3.56649	9.71485	9.1005	5.01291	4.88394	9.46185	6.47811	5.69859	4.9375	6.27218	3.91528	6.36376	6.33797	6.50888	4.78648	6.38225	9.70674	3.53514	4.61077	6.34752	6.3247	6.99371	3.93745	3.07963	8.56953	5.16835	8.6186	3.38545	6.03315	8.06526	6.13703	6.68787	5.10203	8.57053	6.15863	7.33843	9.40301	9.27688	7.23876	9.95591	6.70501	9.48959	8.94108	7.02879	7.99679
TCGA-BR-8686	B	low	11.336	8.33376	3.87564	9.63878	11.8434	3.39188	3.55916	7.42529	5.08099	6.12558	4.4773	5.59057	5.01213	7.70733	7.39716	8.01346	5.60342	6.14649	8.84458	3.83958	6.61333	5.74881	5.88635	6.14072	3.59259	3.07324	7.7238	4.77717	7.43781	3.29393	3.49092	7.26046	5.30518	6.43463	4.65636	8.70741	6.40468	6.05947	9.6218	8.18121	6.53986	10.3531	6.34209	8.5137	7.73268	7.51008	7.23971
TCGA-BR-A4J7	B	low	11.109	8.79945	3.23369	10.9429	9.71471	4.08509	3.1609	9.18727	5.48461	5.33356	4.36188	7.96287	5.87514	4.53018	7.05	6.45271	5.13105	6.44499	9.91145	5.01	6.26174	5.40554	4.88622	5.4355	4.06435	3.28848	6.72773	4.27722	7.22154	3.40604	4.65434	7.42859	4.954	5.31475	4.78676	7.9193	5.80564	4.29697	11.3423	8.14601	6.12943	9.29216	4.17169	8.76117	7.1815	6.68674	6.81923
TCGA-CG-4305	B	low	12.0836	9.36144	4.35942	10.2606	8.8105	6.03355	3.07486	10.4113	6.45876	4.95895	3.98566	4.42887	3.35031	7.70909	6.48502	5.98488	4.42091	7.82967	9.29792	2.92984	5.12805	5.28207	6.0745	6.84963	3.73897	3.3199	8.29325	5.24548	8.808	3.28664	6.29326	7.67886	5.37819	6.43696	4.22323	8.53721	6.46381	7.39203	8.65587	8.35491	6.92842	10.2826	6.77405	9.15749	8.07753	7.09339	7.62039
TCGA-CG-4306	B	low	11.345	9.08456	4.96996	10.1742	10.9548	6.15607	4.67517	10.2635	7.08171	5.09494	4.20009	4.3033	3.38366	7.55542	5.74123	7.71688	5.04496	5.92151	10.2265	3.04301	3.94787	6.20023	5.9798	6.79705	3.44281	3.05175	8.17907	4.79014	8.45275	3.45341	4.70013	7.32523	5.51724	6.65456	4.10503	8.34385	6.57544	7.09915	8.64585	8.7749	7.09873	10.4247	7.23129	9.46564	8.27942	7.85758	7.78648
TCGA-CG-4441	B	low	12.3138	10.1646	3.54837	9.67798	9.70477	5.3318	3.84081	11.1182	6.83327	6.06711	5.45092	6.78521	3.2967	7.02528	5.39874	7.32309	5.40942	6.9717	10.0272	3.94166	3.14732	6.59625	5.90949	6.87676	3.38879	5.64714	8.09992	4.92392	8.62073	3.25966	5.71188	7.40224	6.22977	6.45908	4.83104	7.32093	6.25581	6.89188	8.51618	8.30265	6.35952	10.5056	7.35692	8.48509	8.34257	7.24663	6.47745
TCGA-CG-4476	B	low	11.7634	8.96537	4.06047	10.971	9.38342	4.87526	3.1052	9.00211	6.43321	5.21645	4.17392	6.49805	4.18728	6.12369	7.97412	6.67189	4.75351	7.4481	9.3992	3.66782	6.47755	6.01681	5.99608	6.34474	3.60999	3.59373	8.14993	4.49803	8.9884	4.15018	5.75504	6.99678	5.33847	6.44912	4.35812	8.52574	6.12685	6.53435	9.21275	8.19597	7.01261	9.86524	6.0127	8.40854	8.3948	7.74256	7.47526
TCGA-CG-4477	B	low	10.9996	8.00154	4.68559	9.406	11.2762	4.64347	8.04794	10.086	6.27838	5.5569	4.32277	6.39754	3.70415	7.9078	6.03184	7.62788	4.89085	5.77246	9.39957	4.5043	4.71973	5.56507	6.11917	6.75413	3.66355	3.16418	7.75833	4.88871	8.04206	4.76865	4.76394	7.42722	4.85324	6.35442	3.81191	7.84451	6.6583	7.52793	8.33548	8.5519	6.7358	9.41792	6.95606	9.45226	8.19802	7.86386	8.10764
TCGA-D7-8572	B	low	12.4978	11.1359	4.71863	10.3039	10.73	4.3639	6.32985	9.41407	7.69475	6.11682	5.24691	7.01133	3.82226	7.30901	6.62313	6.72562	6.25781	7.26696	11.1489	4.45992	4.17474	6.33447	6.59675	6.88907	4.08155	3.57877	8.40914	6.25571	9.47888	3.59821	5.43321	8.3348	6.18681	6.93039	5.24914	8.07894	7.22126	7.28838	9.49792	8.98704	6.98566	10.0867	7.32549	9.28103	8.32282	8.0039	8.23434
TCGA-D7-8574	B	low	12.5806	9.70451	3.84037	10.7354	8.78468	3.21615	3.28053	8.21023	6.19608	5.23374	4.49959	7.01904	4.74101	5.9299	9.38198	5.25273	4.10342	7.39006	8.73732	2.99847	7.74651	5.71809	5.42209	6.16848	3.56928	3.56365	7.4003	3.41882	8.82563	3.46651	6.10284	7.52555	5.29022	6.01654	4.60557	8.48491	5.86934	5.56388	8.30768	7.63447	6.4093	9.30376	5.15711	8.1581	7.22875	7.21518	6.9757
TCGA-D7-8579	B	low	11.7558	9.17047	4.89511	10.1931	10.1815	4.01569	3.10184	8.05389	5.42245	5.12703	4.54083	7.79803	5.51199	6.22732	8.16945	6.82357	4.76682	6.96356	10.1536	5.04815	6.73873	6.8028	5.74875	5.85648	3.66586	3.28856	7.62027	4.92381	8.08698	3.60775	5.35301	7.16122	5.68734	5.89797	4.68533	7.77736	5.68426	5.43056	10.9372	8.16617	6.41363	9.71878	5.04774	8.3672	7.83156	6.77515	7.14534
TCGA-D7-A747	B	low	11.7035	8.59538	3.48023	10.5137	8.64848	3.32648	3.34093	8.96068	5.79148	4.77751	4.51134	8.42263	5.23546	4.52736	6.939	5.769	4.62191	6.4134	11.5258	5.94696	6.65567	4.93597	4.94115	5.41946	3.78073	3.39075	7.19742	3.48076	7.55389	3.44854	6.38614	6.88397	4.80036	5.19545	4.57422	8.17097	5.50032	5.32848	12.1633	7.58127	6.19414	8.77207	4.84048	7.73341	7.26122	6.35553	6.31276
TCGA-F1-6874	B	low	12.0169	10.0959	3.18015	9.34596	11.2851	3.7912	3.95493	9.71064	6.91637	7.16524	6.46587	4.26289	3.58983	9.7665	5.52834	7.76821	6.15384	6.27374	10.1613	2.96379	3.03089	6.56349	6.20539	7.46397	3.71724	5.49378	8.89043	5.6684	9.06142	3.44412	6.50358	7.85124	5.80215	6.99332	6.07892	8.35406	6.16169	7.46932	8.72085	8.61757	6.84529	10.2701	7.33682	8.90299	8.335	7.10006	7.49109
TCGA-FP-7916	B	low	12.286	8.90349	3.87929	9.54919	9.42149	3.43126	3.15621	9.1115	5.6461	5.39231	4.69259	5.93267	4.13537	5.62833	5.66205	6.66772	4.90202	6.15683	9.53561	3.71596	5.03399	6.19827	5.57714	6.08424	3.47949	3.6444	7.83737	4.36687	8.51018	3.39402	3.47834	7.39978	5.80684	6.39199	5.3755	8.09369	6.07771	6.53326	9.60883	8.27062	6.96806	10.3059	6.33889	9.63996	7.30022	7.23559	7.09949
TCGA-FP-7998	B	low	11.781	8.98735	4.68529	8.87223	9.29008	3.59426	3.07486	9.09543	5.58821	5.62874	4.69839	6.31899	4.03126	6.01489	5.15849	7.84534	5.43589	6.5367	10.5952	3.71854	4.63178	6.1027	5.65896	6.56548	3.44291	3.23897	8.10887	5.97195	8.3387	3.50995	3.06807	7.38936	5.92328	6.71514	5.44127	8.37337	6.29048	6.75602	9.66331	8.09293	6.73705	9.99888	6.67847	10.6866	7.91894	7.29555	7.28458
TCGA-FP-8210	B	low	12.444	9.87577	4.51288	11.4788	10.8558	4.11447	4.22559	8.82492	6.28231	5.86418	5.09359	7.62447	5.22273	6.60471	8.76656	6.91232	4.881	8.00519	9.95823	4.28445	6.89805	5.92836	5.54105	6.28343	3.63857	3.1972	7.83275	4.28635	8.61346	3.68241	4.5338	7.3792	5.5929	6.20393	4.96662	8.20661	5.83088	5.42783	10.9226	7.96935	6.57524	9.61192	5.46545	8.51745	7.85102	7.51946	7.17952
TCGA-HU-8610	B	low	11.2596	9.44286	4.10439	8.40282	9.65448	4.97511	3.54874	8.78412	6.78892	7.2239	6.52419	7.19294	3.69419	8.394	5.25624	7.11817	6.74893	6.1507	10.6975	3.03958	2.92045	6.57995	5.58547	6.46481	3.49774	4.02178	7.76707	5.9976	8.3465	3.21891	6.87997	7.29786	5.98729	6.26099	6.20897	7.97944	5.96046	6.05005	8.9573	8.4337	6.56025	9.84974	6.12696	8.31293	8.62685	7.11845	7.44674
TCGA-HU-A4GY	B	low	11.5321	9.0944	5.05718	11.2014	10.1325	4.17185	3.48925	7.95041	5.69711	5.48275	4.73642	5.20401	4.22223	6.24944	8.59397	5.87667	4.49236	6.96735	9.54038	3.15655	7.09865	5.87469	5.18748	5.66064	3.87301	3.22233	7.52663	5.80419	8.19021	3.4138	4.80942	7.34407	5.0522	5.84985	4.52626	8.84607	6.22574	6.04883	8.25091	8.05031	6.64729	9.35978	5.70145	8.79464	7.55961	6.79841	7.53263
TCGA-IP-7968	B	low	11.9796	9.74829	4.2015	9.76824	11.6375	5.17815	3.92968	11.0012	6.37028	6.49428	5.62072	4.79732	3.54508	8.45603	6.08462	8.33539	6.76511	5.4688	9.52957	4.55884	4.60023	6.21121	5.28964	7.0062	3.40765	3.53801	8.64477	4.46012	9.07502	3.86701	6.76083	8.1602	6.02678	6.95513	5.10549	8.34068	7.26112	6.84746	8.49804	8.80638	7.03875	10.3213	7.46509	9.17853	8.7282	7.70869	8.03015
TCGA-MX-A5UJ	B	low	11.7641	9.21078	3.68176	9.23433	9.91886	5.53162	3.07486	8.47495	6.70192	5.48449	5.11648	6.26461	4.34423	6.94186	7.58584	6.4472	4.96481	6.41409	9.47246	3.60188	4.77403	5.3416	5.48077	6.22493	3.3868	3.17908	7.66379	4.71194	7.97603	3.62039	3.96707	7.34066	5.73308	6.28912	5.23496	8.09177	6.57586	6.31413	10.1914	7.94102	6.44675	9.95044	6.50527	8.88121	7.83158	7.07998	7.41578
TCGA-RD-A8N0	B	low	11.1037	7.73191	4.03027	10.4473	9.4262	3.10913	3.18199	9.05715	5.82209	4.58725	3.85441	6.06371	4.07508	6.26342	7.94861	5.76557	3.94104	5.79297	7.77062	3.93556	6.81824	5.20255	5.21008	5.44647	3.668	3.38605	7.21353	3.58663	7.26415	4.19077	3.8714	6.88471	4.61406	5.9667	3.83872	8.42431	5.7715	5.33735	8.40976	7.65408	6.32228	9.18489	4.98959	7.70735	7.2264	6.27911	6.87478
TCGA-RD-A8N6	B	low	10.911	8.57768	3.75577	9.60544	9.68367	5.07336	4.77909	8.80689	5.64774	5.7628	4.81969	7.20599	4.91357	6.70891	6.11649	7.28546	5.80639	5.44673	10.1946	5.69254	5.49876	6.17306	5.39775	6.22855	3.75479	6.60518	7.59235	4.13394	8.25859	3.51155	6.80243	7.4225	5.29515	6.29415	4.13655	8.68848	6.55619	7.17367	10.9148	8.37697	6.81997	10.1977	6.8449	7.8841	7.7922	7.34582	7.12052
TCGA-RD-A8NB	B	low	11.8637	9.26984	4.43855	9.31993	11.2042	5.28386	3.07486	8.99507	6.33042	5.57158	4.23783	7.05823	4.93362	6.91696	6.97797	6.43072	5.1473	7.05502	9.16165	4.27012	5.78436	6.92601	6.15859	6.73235	3.51483	3.25249	8.47571	4.87582	8.38324	3.28847	4.41083	8.01371	5.54606	6.63118	4.68808	8.30552	6.7214	6.79967	10.5395	8.82535	6.81861	9.97681	6.92359	10.2366	8.40831	7.2543	7.84545
TCGA-VQ-A8E2	B	low	12.7554	10.3703	5.19132	10.0543	10.009	5.77348	3.78847	10.0167	6.93322	6.57691	6.43054	6.68227	3.93484	8.80807	6.85246	7.79774	7.36357	6.34307	10.8409	5.34109	3.0235	6.47266	6.62974	7.12464	4.29619	6.66098	8.74221	4.51845	9.68734	3.53332	7.16725	7.88593	5.77621	6.80759	5.60403	9.06531	7.57096	8.0238	9.35804	8.91086	7.70361	10.7176	8.50188	8.1391	8.69171	7.86945	8.06684
TCGA-VQ-A8PD	B	low	11.5167	9.25227	4.12854	9.03547	9.60367	4.09243	3.22866	8.00838	5.84534	6.22108	4.91071	5.40504	3.95643	8.31369	5.93994	6.25078	4.68969	5.83632	9.82066	3.54155	5.07792	6.27766	5.76703	6.29415	3.63099	3.64722	8.17553	4.59341	8.159	3.3562	4.25337	7.24319	5.05991	6.56933	5.21463	8.74007	6.17385	6.59864	9.42076	8.32883	6.85496	9.95044	6.50597	8.85073	8.06147	6.5314	7.53045
TCGA-VQ-A8PK	B	low	11.7855	9.74218	4.12512	8.81341	10.5297	3.95426	4.06989	9.51731	7.03696	5.91897	4.57962	6.73137	3.24759	8.82916	5.78298	8.53601	6.79021	6.19736	8.69833	3.97638	3.18381	5.95137	5.82329	5.79825	3.25208	3.82699	7.96498	4.49351	8.25529	3.50343	5.9297	7.99134	5.25505	6.43411	4.13663	8.97181	5.9544	7.41609	8.96319	8.69745	6.66858	10.7364	7.15472	8.56803	8.39742	6.76559	7.03403
TCGA-VQ-A8PP	B	low	12.5242	10.2187	5.84097	9.06517	10.2449	6.99992	3.52698	11.9824	7.48347	5.45564	4.06911	4.05457	3.46244	8.17624	6.86859	6.68192	5.40109	7.09559	10.1621	2.90778	4.07636	5.79834	5.74642	6.94884	3.94576	3.15177	8.43321	5.33457	9.07127	3.53576	4.66471	8.04558	6.00612	6.58127	4.2858	9.20951	6.38826	6.80877	9.51861	8.58321	7.36404	10.3134	7.15137	8.88035	8.10967	7.21326	7.75273
TCGA-VQ-A91A	B	low	12.9869	11.2065	4.58038	10.9228	11.4693	4.78329	3.42988	9.66806	8.2476	6.80349	5.95795	5.42238	3.61591	9.00719	6.45734	8.46393	7.32507	6.88053	11.7137	3.04392	3.00431	7.49848	5.77563	6.68731	3.66037	3.34948	8.4052	6.02054	9.71589	3.27377	3.41774	7.58013	5.67477	6.06657	5.97688	8.71883	6.32975	7.42377	9.32171	8.32215	6.48985	9.67184	6.6634	7.96032	7.71235	6.51836	7.16733
TCGA-VQ-A922	B	low	12.3212	10.3898	4.0928	9.49023	11.3773	5.56286	5.06998	9.74999	6.52149	6.93364	5.78387	6.17407	3.81004	7.98597	6.74638	7.71032	7.07221	6.68852	9.48525	4.74746	3.85104	6.69362	5.6511	7.18001	3.52128	4.9686	8.47434	4.76416	9.29755	4.27873	6.13544	8.1667	5.85653	6.15939	5.12267	8.97907	7.6486	7.85884	8.5502	8.67251	7.21182	10.4661	7.83277	8.19233	8.86297	7.337	7.62391
TCGA-VQ-A928	B	low	12.2858	9.95467	3.41792	9.73172	10.7906	4.7616	4.62528	10.2196	6.22682	6.25087	5.57197	4.56439	3.70415	7.80058	5.54284	7.26828	5.13033	7.41595	9.40283	4.24711	3.38464	6.94077	5.91708	6.7902	3.97947	3.09883	8.05843	4.76535	8.86672	4.11072	5.24706	7.65768	5.46557	6.44779	6.10201	8.7827	6.94473	7.44592	9.20845	8.44093	7.06586	9.77513	6.675	8.35092	8.53508	6.6142	7.32505
TCGA-VQ-A94R	B	low	12.5804	9.94984	4.26031	10.2833	9.31965	4.08548	3.07486	9.26108	5.53226	5.40953	5.71554	4.90685	3.79877	5.53788	7.17142	4.58596	4.42759	6.94866	8.52794	3.11681	5.45886	6.06255	5.49868	6.65794	3.7122	3.81493	8.0738	4.34054	8.7145	4.26269	6.37151	8.42534	5.67309	6.43654	4.38571	9.32459	6.73908	6.97703	8.63229	8.52676	7.14768	10.3719	7.48648	8.88639	8.87943	7.20209	7.30401
TCGA-ZA-A8F6	B	low	11.0868	8.6615	4.16436	10.0209	10.9897	3.5166	4.14209	6.94066	5.82551	5.23029	4.48821	8.41224	5.75369	5.59509	8.37214	5.08012	4.58493	6.36656	9.57459	4.5423	5.96067	5.75078	5.51717	6.0636	3.90419	4.41473	7.57594	5.47351	7.48505	3.36368	7.22194	7.16911	5.40051	5.59906	4.50032	8.43808	5.91591	6.07443	11.334	7.96571	6.10518	9.4028	5.56207	8.03769	7.79466	6.69906	6.82059
[truncated: 5 more columns]
